# Supplementary material for: Lapatinib–induced NF-kappaB activation sensitizes triple-negative breast cancer cells to proteasome inhibitors
Source: Breast Cancer Res. 2013 Nov 12;15(6):R108. doi: 10.1186/bcr3575 (PMC3979035; doi:10.1186/bcr3575)
Supplement: Additional file 2: Table S1 — Microarray analysis of upregulated gene expression profile in lapatinib-resistant SkBr3 and BT474 breast cancer cells. [file bcr3575-S2.xls]

## Sheet: >=2 UP (BT SK)
# Notes : Fold change >= 2.0
#Entity List : Filtered on Expression (100.0 - 587534.562) in the Raw Data
#Condition pairs :
#[BT474 LR3] vs [BT474]
#[SkBr-3 LR6] vs [SkBr-3]
ProbeName	Fold change([BT474 LR3] vs [BT474])	Absolute Fold change([BT474 LR3] vs [BT474])	Regulation([BT474 LR3] vs [BT474])	Fold change([SkBr-3 LR6] vs [SkBr-3])	Absolute Fold change([SkBr-3 LR6] vs [SkBr-3])	Regulation([SkBr-3 LR6] vs [SkBr-3])	[BT474](raw)	[BT474 LR3](raw)	[SkBr-3 LR6](raw)	[BT474](normalized)	[BT474 LR3](normalized)	[SkBr-3](normalized)	[SkBr-3 LR6](normalized)	GeneName	GenbankAccession	GeneSymbol	Description	EntrezGeneID	Go	RefSeqAccession	TIGRID	UniGeneID
A_24_P66027	2.31256	2.31256	up	2.43023	2.43023	up	1291.47	4335.35	29.475	3.92006	5.12954	-3.65518	-2.37409	apolipoprotein B mRNA editing enzyme, catalytic polypeptide-like 3B	NM_004900	APOBEC3B	Homo sapiens apolipoprotein B mRNA editing enzyme, catalytic polypeptide-like 3B (APOBEC3B), mRNA [NM_004900]	9582	GO:0016787|GO:0046872|GO:0008150|GO:0003674|GO:0016814|GO:0008270|GO:0003723|GO:0005575	NM_004900	NP075413	Hs.226307
A_32_P29551	2.6314	2.6314	up	3.02553	3.02553	up	4.61139	17.6144	25.3162	-0.440227	0.955606	-0.421395	1.17579								THC2741789
A_24_P595567	2.51245	2.51245	up	2.59565	2.59565	up	386.225	1408.59	22.3859	4.05118	5.38028	-2.27446	-0.898366		AK091028		Homo sapiens cDNA FLJ33709 fis, clone BRAWH2007890. [AK091028]				NP1166325	Hs.188825
A_23_P214059	2.39923	2.39923	up	2.29746	2.29746	up	199.575	695.063	8389.05	-3.3527	-2.09013	0	1.20004	nuclear receptor subfamily 3, group C, member 1 (glucocorticoid receptor)	NM_001018077	NR3C1	Homo sapiens nuclear receptor subfamily 3, group C, member 1 (glucocorticoid receptor) (NR3C1), transcript variant 1, mRNA [NM_001018077]	2908	GO:0005515|GO:0003700|GO:0051789|GO:0005730|GO:0006355|GO:0007165|GO:0006366|GO:0005634|GO:0043565|GO:0046872|GO:0004883|GO:0016568|GO:0005496|GO:0005737|GO:0005759|GO:0008270|GO:0006351	NM_001018077	THC2466581	Hs.122926
A_23_P31006	13.7705	13.7705	up	3.25207	3.25207	up	254.477	5086.83	39.0885	2.0934	5.87691	-3.15144	-1.45009	major histocompatibility complex, class II, DR beta 5	NM_002125	HLA-DRB5	Homo sapiens major histocompatibility complex, class II, DR beta 5 (HLA-DRB5), mRNA [NM_002125]	3127	GO:0016020|GO:0006955|GO:0005886|GO:0042613|GO:0016021|GO:0002504	NM_002125	THC2485548	Hs.534322
A_24_P257022	2.93965	2.93965	up	19.5221	19.5221	up	23.3711	99.7294	1331.82	-1.55565	0	-0.850916	3.43612	troponin T type 2 (cardiac)	NM_000364	TNNT2	Homo sapiens troponin T type 2 (cardiac) (TNNT2), transcript variant 1, mRNA [NM_000364]	7139	GO:0005861|GO:0032781|GO:0008016|GO:0005523|GO:0007507|GO:0031013|GO:0055009|GO:0030049|GO:0045214|GO:0055010|GO:0005865|GO:0005200|GO:0030172|GO:0051592|GO:0005737|GO:0003779|GO:0030017|GO:0032780	NM_000364	NP1072851	Hs.533613
A_23_P134454	50.311	50.311	up	2.85872	2.85872	up	37.3059	2724.51	7879.1	-5.06579	0.587009	0.300553	1.81592	caveolin 1, caveolae protein, 22kDa	NM_001753	CAV1	Homo sapiens caveolin 1, caveolae protein, 22kDa (CAV1), transcript variant 1, mRNA [NM_001753]	857	GO:0005886|GO:0005938|GO:0019915|GO:0010332|GO:0046426|GO:0031410|GO:0009612|GO:0015485|GO:0000299|GO:0005829|GO:0000139|GO:0019905|GO:0030301|GO:0030857|GO:0005925|GO:0008104|GO:0019217|GO:0005794|GO:0045807|GO:0009986|GO:0031295|GO:0045907|GO:0043234|GO:0016050|GO:0032570|GO:0033484|GO:0005887|GO:0007519|GO:0033138|GO:0007595|GO:0005737|GO:0032507|GO:0033137|GO:0005783|GO:0030879|GO:0016504|GO:…	NM_001753	NP1154468	Hs.74034
A_23_P257763	4.42048	4.42048	up	2.72153	2.72153	up	30.9496	198.596	72.8929	-0.0100427	2.13416	-1.05937	0.385051	Boc homolog (mouse)	NM_033254	BOC	Homo sapiens Boc homolog (mouse) (BOC), mRNA [NM_033254]	91653	GO:0005515|GO:0007155|GO:0005886|GO:0016021|GO:0045663	NM_033254	THC2720383	Hs.591318
A_32_P132169	3.50667	3.50667	up	9.92942	9.92942	up	96.8448	492.967	97.4005	1.07159	2.88169	-3.07263	0.239078
A_24_P108401	3.35284	3.35284	up	2.20888	2.20888	up	2606.04	12683.6	13571.8	-1.53991	0.205474	-1.14331	0	kallikrein-related peptidase 3	AF335478	KLK3	Homo sapiens prostate-specific antigen variant 2 mRNA, complete cds, alternatively spliced. [AF335478]	354	GO:0006508|GO:0005576|GO:0004252|GO:0008236|GO:0008233|GO:0016525		NP509056	Hs.171995
A_23_P81219	10.1057	10.1057	up	13.8326	13.8326	up	7.2432	106.254	41196	-7.09574	-3.75865	0.747086	4.53708	placenta-specific 8	NM_016619	PLAC8	Homo sapiens placenta-specific 8 (PLAC8), transcript variant 2, mRNA [NM_016619]	51316		NM_016619	THC2484076	Hs.546392
A_23_P121234	2.1136	2.1136	up	2.97695	2.97695	up	1249.69	3834.19	25.3134	3.78884	4.86854	-4.2513	-2.67746
A_23_P35597	11.208	11.208	up	24.6494	24.6494	up	11.6221	189.086	839.085	-3.48646	0	-2.77683	1.84665	chromosome 10 open reading frame 10	NM_007021	C10orf10	Homo sapiens chromosome 10 open reading frame 10 (C10orf10), mRNA [NM_007021]	11067	GO:0005739	NM_007021	THC2617425	Hs.93675
A_23_P24004	2.84731	2.84731	up	5.05248	5.05248	up	96.1822	397.536	383.752	-1.15557	0.35403	-2.33699	0	interferon-induced protein with tetratricopeptide repeats 2	NM_001547	IFIT2	Homo sapiens interferon-induced protein with tetratricopeptide repeats 2 (IFIT2), mRNA [NM_001547]	3433	GO:0008150|GO:0003674|GO:0005488|GO:0005575	NM_001547	THC2463173	Hs.437609
A_23_P203267	5.58885	5.58885	up	9.666	9.666	up	291.111	2361.72	18239.1	-2.21684	0.265717	-0.361201	2.91172	tripartite motif-containing 29	NM_012101	TRIM29	Homo sapiens tripartite motif-containing 29 (TRIM29), mRNA [NM_012101]	23650	GO:0005515|GO:0003700|GO:0046872|GO:0005737|GO:0008270|GO:0006366|GO:0005622	NM_012101	THC2603597	Hs.504115
A_23_P118791	2.07415	2.07415	up	2.12039	2.12039	up	158.686	477.779	673.307	0	1.05252	0.159989	1.24432	transmembrane protein 107	NM_032354	TMEM107	Homo sapiens transmembrane protein 107 (TMEM107), transcript variant 1, mRNA [NM_032354]	84314	GO:0016020|GO:0008150|GO:0003674|GO:0016021|GO:0005575	NM_032354	THC2510127	Hs.513933
A_23_P71530	14.6806	14.6806	up	112.757	112.757	up	38.3239	816.699	6910.46	-0.821236	3.05461	-0.984676	5.83239	tumor necrosis factor receptor superfamily, member 11b	NM_002546	TNFRSF11B	Homo sapiens tumor necrosis factor receptor superfamily, member 11b (TNFRSF11B), mRNA [NM_002546]	4982	GO:0004872|GO:0005515|GO:0005576|GO:0046685|GO:0005125|GO:0032026|GO:0042489|GO:0005578|GO:0007165|GO:0001501|GO:0042493|GO:0043627|GO:0045779|GO:0030198|GO:0007584|GO:0006915	NM_002546	THC2464180	Hs.81791
A_24_P349117	14.8157	14.8157	up	2.92544	2.92544	up	15.4634	332.563	2268.4	-5.82482	-1.93576	-1.01756	0.531095	G protein-coupled receptor 158	NM_020752	GPR158	Homo sapiens G protein-coupled receptor 158 (GPR158), mRNA [NM_020752]	57512	GO:0004872|GO:0004930|GO:0005886|GO:0007186|GO:0016021|GO:0007165	NM_020752	THC2685968	Hs.499108
A_32_P92489	23.9023	23.9023	up	6.99202	6.99202	up	4.51698	156.724	294.796	-4.49719	0.081892	-2.11545	0.690262	polycystic kidney disease 1-like 2	NM_052892	PKD1L2	Homo sapiens polycystic kidney disease 1-like 2 (PKD1L2), transcript variant 1, mRNA [NM_052892]	114780	GO:0016020|GO:0007218|GO:0005529|GO:0006811|GO:0005216|GO:0005488|GO:0016021|GO:0005509	NM_052892	NP852902	Hs.413525
A_23_P147431	58.0712	58.0712	up	79.7604	79.7604	up	11.2283	946.502	629.402	-1.15546	4.70429	-2.50505	3.81255	v-yes-1 Yamaguchi sarcoma viral related oncogene homolog	NM_002350	LYN	Homo sapiens v-yes-1 Yamaguchi sarcoma viral related oncogene homolog (LYN), transcript variant 1, mRNA [NM_002350]	4067	GO:0004713|GO:0034605|GO:0005886|GO:0070447|GO:0060252|GO:0032868|GO:0051219|GO:0034666|GO:0009725|GO:0005634|GO:0005758|GO:0005829|GO:0014069|GO:0006468|GO:0005178|GO:0014003|GO:0008284|GO:0005794|GO:0005161|GO:0043200|GO:0014070|GO:0016740|GO:0042531|GO:0051789|GO:0007165|GO:0051279|GO:0031625|GO:0006974|GO:0030061|GO:0051272|GO:0005737|GO:0031966|GO:0009743|GO:0018108|GO:0006991|GO:0005524|GO:…	NM_002350	THC2774943	Hs.699154
A_32_P99019	2.85194	2.85194	up	4.45744	4.45744	up	5.9098	24.4659	111.121	-1.51194	0	-0.27605	1.88017	fragile X mental retardation 1 neighbor	NM_152578	FMR1NB	Homo sapiens fragile X mental retardation 1 neighbor (FMR1NB), mRNA [NM_152578]	158521	GO:0016020|GO:0016021	NM_152578	THC2481153	Hs.128580
A_23_P152995	3.35738	3.35738	up	3.40975	3.40975	up	5.32754	25.9642	340.91	-2.12258	-0.375244	1.26677	3.03643	solute carrier family 6 (neurotransmitter transporter, serotonin), member 4	NM_001045	SLC6A4	Homo sapiens solute carrier family 6 (neurotransmitter transporter, serotonin), member 4 (SLC6A4), mRNA [NM_001045]	6532	GO:0006837|GO:0005335|GO:0005515|GO:0005886|GO:0045121|GO:0019811|GO:0001504|GO:0042803|GO:0015222|GO:0051610|GO:0021794|GO:0005887|GO:0015293|GO:0009636|GO:0005624|GO:0005829|GO:0008022|GO:0008504|GO:0015844	NM_001045	THC2477611	Hs.134662
A_24_P355246	5.02904	5.02904	up	4.54545	4.54545	up	4.97675	36.3311	104.641	-1.36891	0.961374	0	2.18442	proprotein convertase subtilisin/kexin type 5	AK023096	PCSK5	proprotein convertase subtilisin/kexin type 5 [Source:HGNC Symbol;Acc:8747] [ENST00000376752]	5125	GO:0030141|GO:0008233|GO:0005796|GO:0032455|GO:0002001|GO:0007267|GO:0005794|GO:0005576|GO:0004252|GO:0042277|GO:0005615|GO:0007507|GO:0042089|GO:0035108|GO:0030323|GO:0001822|GO:0019067|GO:0048566|GO:0016486|GO:0043043|GO:0051605|GO:0006465|GO:0007566|GO:0048706|GO:0009952		THC2669129	Hs.368542
A_23_P111995	2.84197	2.84197	up	2.37603	2.37603	up	29.1101	120.091	2548.4	-2.94619	-1.4393	1.41643	2.66498	lysyl oxidase-like 2	NM_002318	LOXL2	Homo sapiens lysyl oxidase-like 2 (LOXL2), mRNA [NM_002318]	4017	GO:0005044|GO:0007568|GO:0005576|GO:0005615|GO:0016641|GO:0016491|GO:0009055|GO:0006464|GO:0007155|GO:0016020|GO:0046872|GO:0005507|GO:0055114	NM_002318	THC2469358	Hs.626637
A_23_P74278	3.34616	3.34616	up	2.12716	2.12716	up	53.3302	259.04	866.501	-1.4011	0.341407	0.691383	1.78031	phosphodiesterase 4B, cAMP-specific (phosphodiesterase E4 dunce homolog, Drosophila)	NM_001037341	PDE4B	Homo sapiens phosphodiesterase 4B, cAMP-specific (phosphodiesterase E4 dunce homolog, Drosophila) (PDE4B), transcript variant d, mRNA [NM_001037341]	5142	GO:0004115|GO:0016787|GO:0046872|GO:0005829|GO:0005626|GO:0007165|GO:0005625	NM_001037341	THC2477454	Hs.198072
A_23_P25086	5.4284	5.4284	up	3.91303	3.91303	up	5.04265	39.7355	240.595	-2.44053	0	0.326702	2.29499	short chain dehydrogenase/reductase family 9C, member 7	AK122782	SDR9C7	short chain dehydrogenase/reductase family 9C, member 7 [Source:HGNC Symbol;Acc:29958] [ENST00000293502]	121214	GO:0005737|GO:0005488|GO:0016491|GO:0055114		THC2631515	Hs.380178
A_32_P153195	3.28241	3.28241	up	17.4311	17.4311	up	85.6045	407.884	317.787	1.06843	2.78319	-2.00362	2.11997	brain expressed, associated with Nedd4	NM_001136106	BEAN	Homo sapiens brain expressed, associated with Nedd4 (BEAN), mRNA [NM_001136106]	146227	GO:0005515|GO:0016020|GO:0016021	NM_001136106	THC2493535	Hs.97805
A_23_P215634	27.7555	27.7555	up	2.70077	2.70077	up	606.118	24420.5	6682.96	-1.18821	3.6065	0.00047493	1.43384	insulin-like growth factor binding protein 3	NM_001013398	IGFBP3	Homo sapiens insulin-like growth factor binding protein 3 (IGFBP3), transcript variant 1, mRNA [NM_001013398]	3486	GO:0005515|GO:0005576|GO:0005520|GO:0008160|GO:0005615|GO:0014912|GO:0001933|GO:0048662|GO:0001558|GO:0043065|GO:0005634|GO:0009968|GO:0046872|GO:0031994|GO:0016942|GO:0006468|GO:0045663|GO:0008285	NM_001013398	NP1147610	Hs.450230
A_23_P203191	19.7052	19.7052	up	2.22351	2.22351	up	4.85864	138.977	21.3946	-1.95547	2.34503	-1.81045	-0.657613	apolipoprotein A-I	NM_000039	APOA1	Homo sapiens apolipoprotein A-I (APOA1), mRNA [NM_000039]	335	GO:0030325|GO:0070508|GO:0005886|GO:0006644|GO:0034366|GO:0008211|GO:0019915|GO:0051346|GO:0031410|GO:0015485|GO:0030139|GO:0030301|GO:0005543|GO:0001935|GO:0006656|GO:0043534|GO:0001932|GO:0042158|GO:0008203|GO:0032488|GO:0034190|GO:0050713|GO:0005319|GO:0070653|GO:0001540|GO:0034361|GO:0006869|GO:0030141|GO:0043691|GO:0042802|GO:0017127|GO:0034384|GO:0002740|GO:0034191|GO:0060228|GO:0030300|GO:…	NM_000039	THC2560784	Hs.93194
A_24_P912021	3.14536	3.14536	up	3.18631	3.18631	up	59.8299	273.172	29.0692	3.55403	5.20726	0	1.67189	SRY (sex determining region Y)-box 6	NM_017508	SOX6	Homo sapiens SRY (sex determining region Y)-box 6 (SOX6), transcript variant 1, mRNA [NM_017508]	55553	GO:0045165|GO:0005515|GO:0051216|GO:0003700|GO:0046982|GO:0007517|GO:0030097|GO:0000902|GO:0006325|GO:0045944|GO:0042692|GO:0006355|GO:0005634|GO:0009791|GO:0043565|GO:0003677|GO:0035051|GO:0016458|GO:0048821|GO:0000122	NM_017508	THC2604790	Hs.368226
A_23_P19243	2.059	2.059	up	4.01555	4.01555	up	44.4023	132.712	367.464	-0.874528	0.167414	-0.671996	1.3336	non-protein coding RNA 120	NR_002767	NCRNA00120	Homo sapiens non-protein coding RNA 120 (NCRNA00120), non-coding RNA [NR_002767]	55389		NR_002767	THC2539344	Hs.662132
A_32_P27041	2.18241	2.18241	up	2.45794	2.45794	up	217.985	690.574	358.425	-0.59197	0.53395	-2.01274	-0.715295		A18658		AI819757 wj11h10.x1 NCI_CGAP_Kid12 Homo sapiens cDNA clone IMAGE:2402563 3' similar to gb:A18658 INSULIN RECEPTOR PRECURSOR (HUMAN);, mRNA sequence [AI819757]					Hs.465744
A_24_P393312	34.7108	34.7108	up	137.79	137.79	up	11.6189	585.431	1116.73	-0.402256	4.71506	-1.76268	5.34365		AX746507		Sequence 32 from Patent EP1308459. [AX746507]				THC2472631	Hs.609291
A_23_P123645	3.85839	3.85839	up	3.88346	3.88346	up	257.716	1443.43	1286.01	-0.967841	0.980159	-1.4469	0.510446	UDP-glucose ceramide glucosyltransferase	BP398053	UGCG	UDP-glucose ceramide glucosyltransferase [Source:HGNC Symbol;Acc:12524] [ENST00000374279]	7357	GO:0016757|GO:0008610|GO:0006688|GO:0006679|GO:0006665|GO:0016020|GO:0005789|GO:0005624|GO:0008120|GO:0016021|GO:0008544|GO:0005783		THC2640652	Hs.710686
A_23_P82523	34.5441	34.5441	up	276.516	276.516	up	4.70226	235.791	2037.94	-2.4208	2.68956	-2.61325	5.49797	ATP-binding cassette, sub-family B (MDR/TAP), member 1	NM_000927	ABCB1	Homo sapiens ATP-binding cassette, sub-family B (MDR/TAP), member 1 (ABCB1), mRNA [NM_000927]	5243	GO:0005515|GO:0005215|GO:0005886|GO:0008559|GO:0005524|GO:0055085|GO:0009986|GO:0016887|GO:0000166|GO:0006810|GO:0042493|GO:0005634|GO:0016787|GO:0042626|GO:0005624|GO:0005925|GO:0016021	NM_000927	THC2464142	Hs.489033
A_32_P210106	2.57493	2.57493	up	2.37081	2.37081	up	62.7534	234.558	168.043	0.0704546	1.43499	-0.594626	0.650755		BC006271		Homo sapiens KIAA1267, mRNA (cDNA clone IMAGE:3948445), **** WARNING: chimeric clone ****. [BC006271]				THC2478958	Hs.659341
A_24_P570049	12.0118	12.0118	up	3.21126	3.21126	up	21.2022	369.689	1535.34	-3.82371	-0.237334	-0.169417	1.51372	peroxisome proliferator-activated receptor alpha	NM_005036	PPARA	Homo sapiens peroxisome proliferator-activated receptor alpha (PPARA), transcript variant 5, mRNA [NM_005036]	5465	GO:0003707|GO:0032868|GO:0042157|GO:0019904|GO:0003706|GO:0006629|GO:0005634|GO:0046872|GO:0010871|GO:0006631|GO:0004879|GO:0003677|GO:0008270|GO:0045776|GO:0032000|GO:0015908|GO:0019217|GO:0005515|GO:0046321|GO:0003700|GO:0032099|GO:0010553|GO:0045944|GO:0006355|GO:0008544|GO:0006366|GO:0008289|GO:0042060|GO:0043565|GO:0016563|GO:0001666|GO:0045941|GO:0010887|GO:0010891|GO:0008144|GO:0010745	NM_005036	THC2602549	Hs.103110
A_23_P25305	13.716	13.716	up	13.4862	13.4862	up	58.6955	1168.64	117.063	0.562915	4.34071	-3.0353	0.718117	achaete-scute complex homolog 1 (Drosophila)	NM_004316	ASCL1	Homo sapiens achaete-scute complex homolog 1 (Drosophila) (ASCL1), mRNA [NM_004316]	429	GO:0003359|GO:0060487|GO:0048485|GO:0043025|GO:0043066|GO:0021527|GO:0045449|GO:0021892|GO:0070888|GO:0005634|GO:0001764|GO:0007405|GO:0007400|GO:0014003|GO:0022008|GO:0021530|GO:0007389|GO:0005515|GO:0060166|GO:0003700|GO:0045944|GO:0060163|GO:0032582|GO:0043565|GO:0021954|GO:0045665|GO:0043425|GO:0045747|GO:0021779|GO:0007219|GO:0021987|GO:0032526|GO:0060165	NM_004316	THC2469189	Hs.704281
A_24_P220485	5.65386	5.65386	up	8.89866	8.89866	up	4.41018	36.1951	190.874	-2.49924	0	-1.05795	2.09564	olfactomedin-like 2A	NM_182487	OLFML2A	Homo sapiens olfactomedin-like 2A (OLFML2A), mRNA [NM_182487]	169611	GO:0005576|GO:0050840|GO:0030198|GO:0031012|GO:0042803	NM_182487	THC2492828	Hs.357004
A_24_P702749	2.73105	2.73105	up	3.81125	3.81125	up	5.55864	22.0367	144.506	-1.92923	-0.479768	0	1.93026		AF471454		Homo sapiens clone 68-46a Ig heavy chain variable region, VH3 family mRNA, partial cds. [AF471454]				NP861037	Hs.720416
A_32_P115446	2.58627	2.58627	up	2.68474	2.68474	up	124.216	466.334	875.277	-0.867352	0.503521	-0.31601	1.10878				Q96HI5_HUMAN (Q96HI5) HIG2 protein, partial (21%) [THC2651395]				THC2651395
A_23_P106194	2.74872	2.74872	up	4.13249	4.13249	up	75.8904	302.807	1063.87	-1.26039	0.19837	-0.338909	1.7081	FBJ murine osteosarcoma viral oncogene homolog	NM_005252	FOS	Homo sapiens FBJ murine osteosarcoma viral oncogene homolog (FOS), mRNA [NM_005252]	2353	GO:0007568|GO:0007399|GO:0046982|GO:0006954|GO:0003704|GO:0009409|GO:0051591|GO:0005730|GO:0031668|GO:0042493|GO:0034614|GO:0005667|GO:0005634|GO:0009612|GO:0010843|GO:0032870|GO:0034097|GO:0007179|GO:0005515|GO:0051412|GO:0003700|GO:0006306|GO:0014070|GO:0007565|GO:0045944|GO:0032570|GO:0051789|GO:0001661|GO:0003690|GO:0060395|GO:0009416|GO:0009636|GO:0009629|GO:0030431|GO:0045941|GO:0070412|GO:…	NM_005252	THC2544585	Hs.25647
A_23_P390504	20.91	20.91	up	104.802	104.802	up	281.48	8543.78	29809.3	-1.34647	3.03966	-2.17217	4.53936	forkhead box C1	NM_001453	FOXC1	Homo sapiens forkhead box C1 (FOXC1), mRNA [NM_001453]	2296	GO:0046620|GO:0001541|GO:0001503|GO:0060038|GO:0032808|GO:0003007|GO:0001501|GO:0048010|GO:0005634|GO:0001654|GO:0006916|GO:0003677|GO:0055010|GO:0043010|GO:0050880|GO:0001568|GO:0008354|GO:0001657|GO:0005515|GO:0003700|GO:0008301|GO:0005720|GO:0001701|GO:0045930|GO:0003705|GO:0007420|GO:0045944|GO:0035050|GO:0007507|GO:0006355|GO:0048762|GO:0030199|GO:0001822|GO:0014032|GO:0001945|GO:0008134|GO:…	NM_001453	THC2492617	Hs.348883
A_32_P130734	2.57936	2.57936	up	6.39266	6.39266	up	55.264	206.92	484.15	-1.36701	0	-1.75315	0.923263		BF367219		BF367219 RC3-GN0023-150900-015-a01 GN0023 Homo sapiens cDNA, mRNA sequence [BF367219]				THC2724145
A_24_P333420	7.43625	7.43625	up	7.46071	7.46071	up	6.04999	65.3065	161.404	-1.97242	0.922153	-0.974897	1.92442		AK098076		ATPase, Na+/K+ transporting, alpha 4 polypeptide [Source:HGNC Symbol;Acc:14073] [ENST00000418334]				THC2490840	Hs.662219
A_23_P72487	242.074	242.074	up	47.825	47.825	up	4.38272	1540.07	384.345	-1.47566	6.44365	-1.44168	4.13801	Xg blood group	NM_175569	XG	Homo sapiens Xg blood group (XG), transcript variant 1, mRNA [NM_175569]	7499	GO:0016020|GO:0008150|GO:0003674|GO:0016021	NM_175569	NP1464729	Hs.179675
A_23_P209995	2.05423	2.05423	up	3.78834	3.78834	up	262.651	783.205	64.132	1.59917	2.63776	-3.19719	-1.27563	interleukin 1 receptor antagonist	NM_173842	IL1RN	Homo sapiens interleukin 1 receptor antagonist (IL1RN), transcript variant 1, mRNA [NM_173842]	3557	GO:0005576|GO:0005515|GO:0006955|GO:0006954|GO:0005125|GO:0005615|GO:0051384|GO:0005737|GO:0005152|GO:0005622	NM_173842	THC2506832	Hs.81134
A_23_P209408	2.52675	2.52675	up	170.278	170.278	up	31.2796	114.728	1437.7	-1.33728	0	-4.0674	3.34435	caspase 10, apoptosis-related cysteine peptidase	NM_032977	CASP10	Homo sapiens caspase 10, apoptosis-related cysteine peptidase (CASP10), transcript variant D, mRNA [NM_032977]	843	GO:0043123|GO:0006508|GO:0008624|GO:0005515|GO:0042802|GO:0008233|GO:0042981|GO:0006917|GO:0004197	NM_032977	THC2485181	Hs.5353
A_24_P46417	2.45427	2.45427	up	3.13582	3.13582	up	540.812	1926.71	12299.8	-2.01776	-0.722465	0	1.64884	serine/threonine kinase 10	NM_005990	STK10	Homo sapiens serine/threonine kinase 10 (STK10), mRNA [NM_005990]	6793	GO:0004674|GO:0005524|GO:0016740|GO:0006468|GO:0000166	NM_005990	THC2502586	Hs.519756
A_23_P13740	3.95788	3.95788	up	113.071	113.071	up	14.9407	85.838	4892.96	-0.900972	1.08375	-0.207507	6.61358	neuron navigator 3	NM_014903	NAV3	Homo sapiens neuron navigator 3 (NAV3), mRNA [NM_014903]	89795	GO:0005634|GO:0016020|GO:0005635|GO:0005524|GO:0017111|GO:0005640|GO:0000166	NM_014903	NP843482	Hs.655301
A_23_P423012	3.48179	3.48179	up	78.7548	78.7548	up	4.38197	22.1472	1913.05	-1.79983	0	-0.169806	6.12949	dual specificity phosphatase 27 (putative)	NM_001080426	DUSP27	Homo sapiens dual specificity phosphatase 27 (putative) (DUSP27), mRNA [NM_001080426]	92235	GO:0008138|GO:0016791|GO:0006470	NM_001080426	THC2601388	Hs.632462
A_24_P180165	2.97999	2.97999	up	15.1823	15.1823	up	4.47088	19.3399	127.502	-2.45558	-0.880272	-2.38684	1.53748	interleukin 1 receptor accessory protein	NM_002182	IL1RAP	Homo sapiens interleukin 1 receptor accessory protein (IL1RAP), transcript variant 1, mRNA [NM_002182]	3556	GO:0005887|GO:0005576|GO:0005515|GO:0006955|GO:0004908|GO:0004888|GO:0006954|GO:0005886|GO:0004871|GO:0045087|GO:0007165|GO:0006461	NM_002182	THC2481621	Hs.478673
A_23_P96158	5.95758	5.95758	up	43.6842	43.6842	up	10.5269	91.0368	3199.29	-1.95772	0.617001	0	5.44904	keratin 17	NM_000422	KRT17	Homo sapiens keratin 17 (KRT17), mRNA [NM_000422]	3872	GO:0005634|GO:0005515|GO:0005882|GO:0005200|GO:0005856|GO:0005737|GO:0008544|GO:0005730	NM_000422	THC2520552	Hs.2785
A_23_P133916	2.077	2.077	up	2.14217	2.14217	up	9.49872	28.6384	25.6838	-1.19022	-0.135724	-1.69501	-0.595932	complement component 2	NM_000063	C2	Homo sapiens complement component 2 (C2), transcript variant 1, mRNA [NM_000063]	717	GO:0006508|GO:0006958|GO:0005576|GO:0004252|GO:0005615|GO:0006957|GO:0008233	NM_000063	NP1206846	Hs.408903
A_24_P212389	2.9877	2.9877	up	13.5972	13.5972	up	4.80266	20.8289	120.886	-0.614503	0.96453	-0.56684	3.1984	methionine sulfoxide reductase B3	NM_001031679	MSRB3	Homo sapiens methionine sulfoxide reductase B3 (MSRB3), transcript variant 2, mRNA [NM_001031679]	253827	GO:0030091|GO:0046872|GO:0008113|GO:0008270|GO:0005739|GO:0016491|GO:0000318|GO:0005783|GO:0055114	NM_001031679	THC2571089	Hs.339024
A_24_P37409	4.03771	4.03771	up	3.06021	3.06021	up	140.099	821.137	46.3673	0.905108	2.91864	-3.14455	-1.53092	dual specificity phosphatase 2	NM_004418	DUSP2	Homo sapiens dual specificity phosphatase 2 (DUSP2), mRNA [NM_004418]	1844	GO:0005634|GO:0016787|GO:0000188|GO:0051019|GO:0004725|GO:0008330|GO:0006470|GO:0017017	NM_004418	THC2687427	Hs.1183
A_32_P11969	2.46282	2.46282	up	2.85109	2.85109	up	42.9618	153.59	147.865	0.298166	1.59848	-0.270957	1.24056				Q8IVR2_HUMAN (Q8IVR2) APOLD1 protein (Fragment), partial (18%) [THC2694800]				THC2694800
A_23_P152926	3.1753	3.1753	up	21.1699	21.1699	up	11.2536	51.8706	172.613	-1.65062	0.0162678	-2.95624	1.4477	glycoprotein Ib (platelet), alpha polypeptide	J02940	GP1BA	Human platelet glycoprotein Ib alpha chain mRNA, complete cds. [J02940]	2811	GO:0005887|GO:0005515|GO:0015057|GO:0007155|GO:0007166|GO:0005886|GO:0005624|GO:0030193|GO:0042730|GO:0030168		THC2479244	Hs.1472
A_23_P94501	2.05859	2.05859	up	48.3771	48.3771	up	2759.35	8245.62	29315.4	1.97107	3.01273	-1.05668	4.53957	annexin A1	NM_000700	ANXA1	Homo sapiens annexin A1 (ANXA1), mRNA [NM_000700]	301	GO:0019834|GO:0042383|GO:0005886|GO:0006954|GO:0006928|GO:0005198|GO:0018149|GO:0005544|GO:0006629|GO:0005634|GO:0006916|GO:0007166|GO:0005543|GO:0016323|GO:0030674|GO:0005576|GO:0005515|GO:0031340|GO:0007049|GO:0030216|GO:0001533|GO:0007165|GO:0050482|GO:0005509|GO:0042127|GO:0005929|GO:0005737|GO:0005102|GO:0004859	NM_000700	THC2563662	Hs.494173
A_24_P643776	2.42289	2.42289	up	34.4872	34.4872	up	8.676	30.5141	403.663	-0.90729	0.369439	-1.31607	3.79192				Q6F0E0_MESFL (Q6F0E0) Recombination protein, partial (8%) [THC2617409]				THC2617409
A_24_P234701	2.06815	2.06815	up	3.38574	3.38574	up	119.394	358.435	451.613	0	1.04834	-0.680874	1.0786	amyloid beta (A4) precursor protein-binding, family B, member 2	NM_004307	APBB2	Homo sapiens amyloid beta (A4) precursor protein-binding, family B, member 2 (APBB2), transcript variant 1, mRNA [NM_004307]	323	GO:0005515|GO:0043066|GO:0045749|GO:0007242|GO:0030426|GO:0045449|GO:0043065|GO:0030027|GO:0005634|GO:0008134|GO:0030308|GO:0016020|GO:0001764|GO:0045202|GO:0005737|GO:0030198|GO:0007411|GO:0007050|GO:0001540	NM_004307	THC2536043	Hs.479602
A_32_P148345	41.4873	41.4873	up	7.19506	7.19506	up	6.83854	411.837	2132.15	-5.56887	-0.19427	-0.972235	1.87477	annexin A2	NM_001002857	ANXA2	Homo sapiens annexin A2 (ANXA2), transcript variant 2, mRNA [NM_001002857]	302	GO:0005515|GO:0005576|GO:0005546|GO:0008092|GO:0042383|GO:0005886|GO:0005604|GO:0007589|GO:0043234|GO:0031340|GO:0001525|GO:0005509|GO:0030199|GO:0001501|GO:0005544|GO:0042470|GO:0005769|GO:0017137|GO:0048471|GO:0005737|GO:0042730|GO:0004859|GO:0005625	NM_001002857	NP1174962	Hs.511605
A_23_P250914	5.54214	5.54214	up	5.16975	5.16975	up	106.334	855.457	5709.98	-3.00374	-0.533294	-0.46779	1.90231	ATPase, H+ transporting, lysosomal 42kDa, V1 subunit C2	NM_001039362	ATP6V1C2	Homo sapiens ATPase, H+ transporting, lysosomal 42kDa, V1 subunit C2 (ATP6V1C2), transcript variant 1, mRNA [NM_001039362]	245973	GO:0033180|GO:0006811|GO:0015992|GO:0016820|GO:0015986	NM_001039362	THC2600747	Hs.580464
A_23_P2640	5.21094	5.21094	up	15.2046	15.2046	up	6.22382	47.0783	138.033	0	2.38154	-0.296136	3.6303	C-type lectin domain family 7, member A	NM_197947	CLEC7A	Homo sapiens C-type lectin domain family 7, member A (CLEC7A), transcript variant 1, mRNA [NM_197947]	64581	GO:0002752|GO:0008037|GO:0050766|GO:0005529|GO:0006954|GO:0006910|GO:0042110|GO:0032760|GO:0005488|GO:0042287|GO:0006911|GO:0016020|GO:0016337|GO:0002238|GO:0008329|GO:0042832|GO:0005737|GO:0009897|GO:0009756|GO:0045087|GO:0016021|GO:0001846|GO:0001874|GO:0001879	NM_197947	THC2490858	Hs.143929
A_23_P92222	2.36726	2.36726	up	4.45042	4.45042	up	3403.48	11695.4	65776.1	-3.43172	-2.1885	-2.15394	0	mucin 20, cell surface associated	NM_152673	MUC20	Homo sapiens mucin 20, cell surface associated (MUC20), transcript variant L, mRNA [NM_152673]	200958	GO:0009925|GO:0051260|GO:0005576|GO:0042995|GO:0005886|GO:0016324|GO:0031528	NM_152673	THC2742360	Hs.308992
A_32_P162862	14.6111	14.6111	up	3.21926	3.21926	up	101.755	2158.18	128.78	0.500962	4.36995	-1.68673	0		AY831680		Homo sapiens HC1 (HC1) mRNA, complete cds. [AY831680]				THC2484286	Hs.526752
A_23_P79518	3.66867	3.66867	up	10.097	10.097	up	3.91102	20.8279	69.7393	-1.87526	0	-1.89552	1.44033	interleukin 1, beta	NM_000576	IL1B	Homo sapiens interleukin 1, beta (IL1B), mRNA [NM_000576]	3553	GO:0007568|GO:0032355|GO:0030593|GO:0006954|GO:0043507|GO:0045429|GO:0007204|GO:0045080|GO:0045086|GO:0033198|GO:0008285|GO:0042102|GO:0014070|GO:0010575|GO:0030730|GO:0033280|GO:0007165|GO:0035176|GO:0043278|GO:0043065|GO:0043123|GO:0045766|GO:0002711|GO:0043122|GO:0002439|GO:0006915|GO:0045410|GO:0034116|GO:0030141|GO:0008083|GO:0005149|GO:0019221|GO:0019904|GO:0014805|GO:0032755|GO:0042493|GO:…	NM_000576	THC2469206	Hs.126256
A_32_P456318	8.39083	8.39083	up	5.32703	5.32703	up	5.01581	61.0933	112.728	-2.1304	0.938414	-0.894272	1.51906	splicing factor, arginine/serine-rich 13B	NM_080743	SFRS13B	Homo sapiens splicing factor, arginine/serine-rich 13B (SFRS13B), mRNA [NM_080743]	135295	GO:0005654|GO:0051082|GO:0000395|GO:0008380|GO:0003723|GO:0000166|GO:0006397|GO:0005634|GO:0048025|GO:0000381|GO:0000244|GO:0016482|GO:0050733	NM_080743	THC2555175	Hs.254414
A_23_P301942	51.4183	51.4183	up	3.41428	3.41428	up	10.736	801.322	31.4689	-0.710707	4.9735	-1.77158	0	natriuretic peptide precursor C	NM_024409	NPPC	Homo sapiens natriuretic peptide precursor C (NPPC), mRNA [NM_024409]	4880	GO:0045471|GO:0030828|GO:0051053|GO:0007168|GO:0040014|GO:0005179|GO:0042493|GO:0045669|GO:0008217|GO:0050880|GO:0045909|GO:0048660|GO:0008285|GO:0003418|GO:0019229|GO:0005576|GO:0005615|GO:0003419|GO:0051428|GO:0042803|GO:0009791|GO:0001666|GO:0048513|GO:0006182|GO:0005102	NM_024409	THC2486220	Hs.247916
A_23_P127495	11.5238	11.5238	up	2.77828	2.77828	up	81.0401	1355.64	893.265	-0.205077	3.32147	0.942349	2.41654	butyrobetaine (gamma), 2-oxoglutarate dioxygenase (gamma-butyrobetaine hydroxylase) 1	NM_003986	BBOX1	Homo sapiens butyrobetaine (gamma), 2-oxoglutarate dioxygenase (gamma-butyrobetaine hydroxylase) 1 (BBOX1), mRNA [NM_003986]	8424	GO:0005506|GO:0005634|GO:0008336|GO:0045329|GO:0005737|GO:0016702|GO:0016491|GO:0055114	NM_003986	THC2464489	Hs.591996
A_23_P334308	30.4042	30.4042	up	87.8999	87.8999	up	9.99792	441.256	808.426	0.416269	5.34247	-0.544941	5.91285	microtubule associated tumor suppressor candidate 2	NM_001033602	MTUS2	Homo sapiens microtubule associated tumor suppressor candidate 2 (MTUS2), transcript variant 1, mRNA [NM_001033602]	23281	GO:0008017|GO:0005515|GO:0005881|GO:0005856|GO:0005737|GO:0005813|GO:0042803	NM_001033602	THC2618387	Hs.22287
A_23_P130948	6.85311	6.85311	up	2.13371	2.13371	up	5.14877	51.2199	31.1727	-2.5907	0.186057	-1.92685	-0.833485	pregnancy specific beta-1-glycoprotein 11	NM_002785	PSG11	Homo sapiens pregnancy specific beta-1-glycoprotein 11 (PSG11), transcript variant 1, mRNA [NM_002785]	5680	GO:0005576|GO:0007565	NM_002785	NP1194968	Hs.646353
A_23_P364504	4.10392	4.10392	up	2.40237	2.40237	up	40.4554	241.003	223.326	-0.359521	1.67748	0	1.26446	family with sequence similarity 132, member B	BC063413	FAM132B	Homo sapiens hypothetical protein FLJ37034, mRNA (cDNA clone IMAGE:5206751), partial cds. [BC063413]	151176	GO:0005576	XM_002345620	THC2474675	Hs.24951
A_23_P124642	5.71959	5.71959	up	5.37485	5.37485	up	200.394	1663.79	54.9052	0.894558	3.41047	-4.24026	-1.81403	RAS guanyl releasing protein 1 (calcium and DAG-regulated)	NM_005739	RASGRP1	Homo sapiens RAS guanyl releasing protein 1 (calcium and DAG-regulated) (RASGRP1), transcript variant 1, mRNA [NM_005739]	10125	GO:0005515|GO:0005789|GO:0005886|GO:0030154|GO:0007265|GO:0007165|GO:0005509|GO:0008289|GO:0000139|GO:0005624|GO:0005829|GO:0005085|GO:0005737|GO:0051056|GO:0005783|GO:0005622|GO:0005794	NM_005739	NP1473840	Hs.591127
A_23_P152505	2.45304	2.45304	up	47.9253	47.9253	up	3548.45	12635.5	3032.51	5.03207	6.32664	-1.61809	3.96462	4-aminobutyrate aminotransferase	NM_000663	ABAT	Homo sapiens 4-aminobutyrate aminotransferase (ABAT), nuclear gene encoding mitochondrial protein, transcript variant 2, mRNA [NM_000663]	18	GO:0032145|GO:0005515|GO:0045471|GO:0007620|GO:0016740|GO:0035094|GO:0003867|GO:0007626|GO:0005739|GO:0042803|GO:0010039|GO:0047298|GO:0042135|GO:0030170|GO:0042493|GO:0032144|GO:0009450|GO:0001666|GO:0048148|GO:0005759|GO:0019717|GO:0045776|GO:0007610	NM_000663	THC2608590	Hs.336768
A_32_P224234	4.80815	4.80815	up	5.07988	5.07988	up	13.1697	91.9178	775.353	-2.69401	-0.428524	0	2.34479	hypothetical LOC645195	AK123450	LOC645195	Homo sapiens cDNA FLJ41456 fis, clone BRSTN2012320. [AK123450]	645195		XR_040418	THC2479813	Hs.536063
A_23_P215060	5.0293	5.0293	up	17.7787	17.7787	up	5901.93	43087.3	69788.9	0.362394	2.69275	-1.06671	3.08537	podocalyxin-like	NM_001018111	PODXL	Homo sapiens podocalyxin-like (PODXL), transcript variant 1, mRNA [NM_001018111]	5420	GO:0050900|GO:0005887|GO:0005515|GO:0005886|GO:0007162	NM_001018111	THC2604997	Hs.16426
A_24_P213134	3.20788	3.20788	up	4.37612	4.37612	up	39.4362	183.637	4443.02	-3.84546	-2.16384	0	2.12965		AF318321		Homo sapiens pp10472 mRNA, complete cds. [AF318321]
A_23_P120883	3.43194	3.43194	up	2.11474	2.11474	up	446.954	2226.64	11407.3	-3.83292	-2.05389	-1.08048	0	heme oxygenase (decycling) 1	NM_002133	HMOX1	Homo sapiens heme oxygenase (decycling) 1 (HMOX1), mRNA [NM_002133]	3162	GO:0043305|GO:0042542|GO:0045080|GO:0006788|GO:0005634|GO:0005829|GO:0008217|GO:0042167|GO:0020037|GO:0001935|GO:0055072|GO:0045765|GO:0005792|GO:0007264|GO:0007243|GO:0035094|GO:0016491|GO:0043123|GO:0031670|GO:0007588|GO:0004871|GO:0002246|GO:0005783|GO:0014806|GO:0004630|GO:0008219|GO:0008630|GO:0001525|GO:0005730|GO:0043433|GO:0051260|GO:0006916|GO:0046872|GO:0004392|GO:0034101|GO:0045909|GO:…	NM_002133	THC2468207	Hs.517581
A_32_P28459	5.57439	5.57439	up	8.41553	8.41553	up	69.1794	559.786	433.002	-0.18533	2.29348	-1.45319	1.61986								THC2622633
A_32_P32463	2.30525	2.30525	up	11.2159	11.2159	up	68.2396	228.35	101.577	0.384745	1.58967	-3.3696	0.117879								THC2753543
A_24_P885873	2.63431	2.63431	up	2.95898	2.95898	up	8.54059	32.659	145.271	-1.6824	-0.284975	0	1.5651	hypothetical LOC654433	AK130275	LOC654433	Homo sapiens cDNA FLJ26765 fis, clone PRS02774. [AK130275]	654433			THC2498666	Hs.656660
A_32_P145502	17.0543	17.0543	up	3.19525	3.19525	up	4.35123	107.719	25.7216	-1.5828	2.50926	-1.53601	0.13992		BE710618		BE710618 QV3-HT0636-240500-204-e03 HT0636 Homo sapiens cDNA, mRNA sequence [BE710618]					Hs.450230
A_23_P420442	8.63897	8.63897	up	23.9726	23.9726	up	4.54867	57.0418	200.353	-2.10842	1.00244	-2.07154	2.51178	sema domain, transmembrane domain (TM), and cytoplasmic domain, (semaphorin) 6D	NM_153618	SEMA6D	Homo sapiens sema domain, transmembrane domain (TM), and cytoplasmic domain, (semaphorin) 6D (SEMA6D), transcript variant 4, mRNA [NM_153618]	80031	GO:0007399|GO:0004872|GO:0005886|GO:0007275|GO:0030154|GO:0005737|GO:0016021	NM_153618	THC2483861	Hs.511265
A_23_P408271	16.704	16.704	up	10.682	10.682	up	37.4609	908.337	1405.81	-2.22822	1.83391	-1.25622	2.16089	hydroxysteroid (17-beta) dehydrogenase 11	NM_016245	HSD17B11	Homo sapiens hydroxysteroid (17-beta) dehydrogenase 11 (HSD17B11), mRNA [NM_016245]	51170	GO:0006710|GO:0005634|GO:0005576|GO:0016229|GO:0004303|GO:0006694|GO:0005737|GO:0005488|GO:0043231|GO:0055114	NM_016245	THC2722880	Hs.594923
A_32_P2452	51.5208	51.5208	up	4.63538	4.63538	up	62.9619	4708.77	37.4817	0.991923	6.67901	-2.80982	-0.597134	transmembrane and tetratricopeptide repeat containing 1	NM_175861	TMTC1	Homo sapiens transmembrane and tetratricopeptide repeat containing 1 (TMTC1), mRNA [NM_175861]	83857	GO:0016020|GO:0005488|GO:0016021	NM_175861	THC2470774	Hs.401954
A_32_P187518	3.01561	3.01561	up	5.33261	5.33261	up	37.9805	166.258	45.3507	1.2452	2.83765	-1.75454	0.660301
A_23_P358628	2.39177	2.39177	up	4.00013	4.00013	up	576.472	2001.45	517.056	2.99774	4.25582	0	2.00005	dpy-19-like 1 (C. elegans)	NM_015283	DPY19L1	Homo sapiens dpy-19-like 1 (C. elegans) (DPY19L1), mRNA [NM_015283]	23333	GO:0016020|GO:0016021	NM_015283	THC2556798	Hs.408623
A_32_P163089	2.40975	2.40975	up	3.24749	3.24749	up	434.583	1520.17	3062.93	0.175781	1.44467	0.452898	2.15222	chromosome 12 open reading frame 75	NM_001145199	C12orf75	Homo sapiens chromosome 12 open reading frame 75 (C12orf75), mRNA [NM_001145199]	387882		NM_001145199	THC2610817	Hs.368938
A_23_P154526	2.11415	2.11415	up	7.72044	7.72044	up	337.199	1034.83	1586.79	0	1.08008	-1.55501	1.39367	growth factor receptor-bound protein 14	NM_004490	GRB14	Homo sapiens growth factor receptor-bound protein 14 (GRB14), mRNA [NM_004490]	2888	GO:0005792|GO:0005070|GO:0005886|GO:0005768|GO:0007242|GO:0007165|GO:0051219|GO:0046627|GO:0000139|GO:0005737|GO:0005158|GO:0010008|GO:0005794	NM_004490	THC2473165	Hs.411881
A_24_P803885	3.70594	3.70594	up	148.998	148.998	up	287.351	1545.82	1259.63	0.909421	2.79926	-5.01838	2.20077	hypothetical LOC149134	AK022825	LOC149134	Homo sapiens cDNA FLJ12763 fis, clone NT2RP2001450. [AK022825]	149134			THC2612622	Hs.720494
A_23_P250800	3.09513	3.09513	up	20.3748	20.3748	up	4.68912	21.0677	931.222	-2.0799	-0.4499	0.364284	4.713	ST3 beta-galactoside alpha-2,3-sialyltransferase 6	NM_006100	ST3GAL6	Homo sapiens ST3 beta-galactoside alpha-2,3-sialyltransferase 6 (ST3GAL6), mRNA [NM_006100]	10402	GO:0030173|GO:0016020|GO:0000139|GO:0006486|GO:0008373|GO:0006040|GO:0016021|GO:0006664|GO:0009249|GO:0005794	NM_006100	THC2493961	Hs.148716
A_24_P50801	9.85082	9.85082	up	26.0272	26.0272	up	4.37079	62.4999	209.563	-2.05235	1.24789	-2.01172	2.69023	neuropilin 2	NM_201264	NRP2	Homo sapiens neuropilin 2 (NRP2), transcript variant 6, mRNA [NM_201264]	8828	GO:0007399|GO:0004872|GO:0005515|GO:0050919|GO:0005886|GO:0007275|GO:0030154|GO:0005021|GO:0030424|GO:0007507|GO:0017154|GO:0007155|GO:0005624|GO:0007411|GO:0016021|GO:0001755	NM_201264	THC2610738	Hs.471200
A_23_P162579	9.75937	9.75937	up	60.8011	60.8011	up	2948.7	41773.4	1769.56	3.6024	6.88919	-3.90108	2.02495	heat shock 22kDa protein 8	NM_014365	HSPB8	Homo sapiens heat shock 22kDa protein 8 (HSPB8), mRNA [NM_014365]	26353	GO:0005515|GO:0008150|GO:0004674|GO:0008219|GO:0042802|GO:0009408|GO:0005575|GO:0005622	NM_014365	THC2786122	Hs.400095
A_23_P53176	5.62264	5.62264	up	15.2138	15.2138	up	98.0288	800.095	27317.2	-3.35431	-0.863064	0	3.92731	folate receptor 1 (adult)	NM_016725	FOLR1	Homo sapiens folate receptor 1 (adult) (FOLR1), transcript variant 1, mRNA [NM_016725]	2348	GO:0005887|GO:0005576|GO:0004872|GO:0005886|GO:0005624|GO:0005542|GO:0046655|GO:0015884|GO:0006898|GO:0046658|GO:0005903	NM_016725	NP226704	Hs.73769
A_32_P151133	5.29032	5.29032	up	3.49165	3.49165	up	31.633	242.923	1604.04	-3.31493	-0.911575	-0.295465	1.50844		CR601496		full-length cDNA clone CS0DI062YF05 of Placenta Cot 25-normalized of Homo sapiens (human). [CR601496]				THC2664669	Hs.644159
A_24_P240166	2.79454	2.79454	up	55.4003	55.4003	up	299.847	1216.35	13657.7	-0.846183	0.63643	-1.96942	3.8224	pleckstrin homology-like domain, family B, member 2	NM_145753	PHLDB2	Homo sapiens pleckstrin homology-like domain, family B, member 2 (PHLDB2), transcript variant 4, mRNA [NM_145753]	90102	GO:0016020|GO:0005737	NM_145753	THC2461329	Hs.477114
A_24_P921623	2.21966	2.21966	up	2.45581	2.45581	up	50.1544	161.6	298.145	-0.434599	0.715739	0	1.2962								THC2607954
A_23_P32165	3.1046	3.1046	up	392.79	392.79	up	149.307	672.873	3166.75	2.03698	3.67139	-3.01475	5.60286	LIM homeobox 2	NM_004789	LHX2	Homo sapiens LIM homeobox 2 (LHX2), mRNA [NM_004789]	9355	GO:0005634|GO:0043565|GO:0003700|GO:0046872|GO:0008270|GO:0006355	NM_004789	THC2471596	Hs.696425
A_23_P353614	17.0495	17.0495	up	4.59089	4.59089	up	21.8892	541.736	161.674	0	4.09165	-0.154738	2.04404	chromosome 8 open reading frame 46	NM_152765	C8orf46	Homo sapiens chromosome 8 open reading frame 46 (C8orf46), mRNA [NM_152765]	254778		NM_152765	THC2466275	Hs.268869
A_23_P53126	2.30157	2.30157	up	62.9234	62.9234	up	283.688	947.789	5184.23	0	1.20262	-2.62454	3.35099	LIM domain only 2 (rhombotin-like 1)	NM_005574	LMO2	Homo sapiens LIM domain only 2 (rhombotin-like 1) (LMO2), transcript variant 1, mRNA [NM_005574]	4005	GO:0045647|GO:0005634|GO:0005515|GO:0046872|GO:0007275|GO:0003677|GO:0035162|GO:0043234|GO:0001568|GO:0008270	NM_005574	NP1200300	Hs.34560
A_24_P150665	3.07605	3.07605	up	2.27657	2.27657	up	469.177	2094.97	2119.82	-0.699908	0.921171	-0.551794	0.635066	RUN domain containing 2A	NM_032167	RUNDC2A	Homo sapiens RUN domain containing 2A (RUNDC2A), mRNA [NM_032167]	84127		NM_032167	THC2617415	Hs.458401
A_24_P902100	2.6666	2.6666	up	10.6496	10.6496	up	113.505	439.361	210.151	1.65041	3.06541	-1.71441	1.69831	alkylglycerone phosphate synthase	NM_003659	AGPS	Homo sapiens alkylglycerone phosphate synthase (AGPS), mRNA [NM_003659]	8540	GO:0008610|GO:0006629|GO:0005777|GO:0016020|GO:0005778|GO:0016740|GO:0005739|GO:0016491|GO:0008609|GO:0042221|GO:0050660	NM_003659	THC2494762	Hs.516543
A_24_P941279	2.35909	2.35909	up	2.55146	2.55146	up	780.483	2672.73	5114.13	-1.23368	0.0045433	-0.713722	0.637601	Snf2-related CREBBP activator protein	BC159099	SRCAP	Homo sapiens Snf2-related CREBBP activator protein, mRNA (cDNA clone MGC:166919 IMAGE:8860121), complete cds. [BC159099]	10847	GO:0004386|GO:0005524|GO:0043234|GO:0000166|GO:0045449|GO:0003713|GO:0005634|GO:0016787|GO:0016568|GO:0003677|GO:0004402|GO:0006357|GO:0044419		THC2547218	Hs.647334
A_32_P125808	3.21391	3.21391	up	8.82398	8.82398	up	44.6576	208.342	277.4	0	1.68433	-1.3472	1.79422
A_23_P88347	2.02637	2.02637	up	4.07899	4.07899	up	151.985	447.06	3366.59	-1.60032	-0.581417	0	2.02821	fermitin family homolog 2 (Drosophila)	NM_006832	FERMT2	Homo sapiens fermitin family homolog 2 (Drosophila) (FERMT2), transcript variant 1, mRNA [NM_006832]	10979	GO:0005515|GO:0007155|GO:0030054|GO:0005829|GO:0030036|GO:0005856|GO:0005737|GO:0008360|GO:0005925|GO:0005938|GO:0001725	NM_006832	THC2725098	Hs.509343
A_32_P27706	3.95564	3.95564	up	4.58416	4.58416	up	138.193	793.504	245.753	0.855541	2.83945	-1.35135	0.845306	alkylglycerone phosphate synthase	NM_003659	AGPS	Homo sapiens alkylglycerone phosphate synthase (AGPS), mRNA [NM_003659]	8540	GO:0008610|GO:0006629|GO:0005777|GO:0016020|GO:0005778|GO:0016740|GO:0005739|GO:0016491|GO:0008609|GO:0042221|GO:0050660	NM_003659	THC2517649	Hs.516543
A_23_P21092	403.765	403.765	up	46.3814	46.3814	up	28.4058	16648.8	381.229	-0.340328	8.31704	-2.97016	2.56531	calbindin 2	NM_001740	CALB2	Homo sapiens calbindin 2 (CALB2), transcript variant CALB2, mRNA [NM_001740]	794	GO:0005921|GO:0005509	NM_001740	NP160880	Hs.106857
A_24_P376120	4.51886	4.51886	up	13.3782	13.3782	up	4.34578	28.5065	107.058	-0.643084	1.53288	-0.60302	3.13879	myopalladin	NM_032578	MYPN	Homo sapiens myopalladin (MYPN), mRNA [NM_032578]	84665	GO:0005634|GO:0005737|GO:0003779|GO:0030017	NM_032578	THC2697256	Hs.55205
A_23_P68183	140.173	140.173	up	24.1639	24.1639	up	6.26532	1274.84	2365.35	-3.67369	3.45737	-0.548794	4.04599	alkaline phosphatase, placental-like 2	NM_031313	ALPPL2	Homo sapiens alkaline phosphatase, placental-like 2 (ALPPL2), mRNA [NM_031313]	251	GO:0016787|GO:0046872|GO:0016020|GO:0004035|GO:0016310|GO:0008152|GO:0005886|GO:0031225	NM_031313		Hs.333509
A_24_P919399	4.20722	4.20722	up	6.0961	6.0961	up	16.7485	102.287	380.414	-1.43934	0.633527	-0.382527	2.22536	ATPase, class V, type 10D	NM_020453	ATP10D	Homo sapiens ATPase, class V, type 10D (ATP10D), mRNA [NM_020453]	57205	GO:0000287|GO:0015914|GO:0005524|GO:0000166|GO:0015662|GO:0016820|GO:0006754|GO:0016787|GO:0016020|GO:0008152|GO:0006812|GO:0004012|GO:0016021	NM_020453	THC2482923	Hs.437241
A_32_P62434	2.11554	2.11554	up	3.36815	3.36815	up	73.9255	227.02	709.157	-0.917896	0.163132	-0.248658	1.5033		BM930248		MUSTCAYK T-cell receptor alpha chain {Mus musculus} (exp=-1; wgp=0; cg=0), partial (11%) [THC2539541]				THC2539541	Hs.304376
A_23_P92710	8.84205	8.84205	up	2.64257	2.64257	up	481.669	6182.28	3594.25	-1.35077	1.79361	-0.693902	0.708042	Rho-related BTB domain containing 3	NM_014899	RHOBTB3	Homo sapiens Rho-related BTB domain containing 3 (RHOBTB3), mRNA [NM_014899]	22836	GO:0017137|GO:0005515|GO:0016787|GO:0042147|GO:0005524|GO:0016887|GO:0000166|GO:0006810|GO:0005794	NM_014899	THC2467872	Hs.445030
A_24_P12626	97.6997	97.6997	up	3.1103	3.1103	up	14.2019	2014.13	6762.73	-5.61797	0.992309	0.799585	2.43664	caveolin 1, caveolae protein, 22kDa	NM_001753	CAV1	Homo sapiens caveolin 1, caveolae protein, 22kDa (CAV1), transcript variant 1, mRNA [NM_001753]	857	GO:0005886|GO:0005938|GO:0019915|GO:0010332|GO:0046426|GO:0031410|GO:0009612|GO:0015485|GO:0000299|GO:0005829|GO:0000139|GO:0019905|GO:0030301|GO:0030857|GO:0005925|GO:0008104|GO:0019217|GO:0005794|GO:0045807|GO:0009986|GO:0031295|GO:0045907|GO:0043234|GO:0016050|GO:0032570|GO:0033484|GO:0005887|GO:0007519|GO:0033138|GO:0007595|GO:0005737|GO:0032507|GO:0033137|GO:0005783|GO:0030879|GO:0016504|GO:…	NM_001753	NP1154468	Hs.74034
A_32_P155841	3.53308	3.53308	up	2.32334	2.32334	up	401.894	2061.16	613.933	1.4457	3.26663	0	1.2162		AL079294		Homo sapiens mRNA full length insert cDNA clone EUROIMAGE 362780. [AL079294]				THC2499592	Hs.29952
A_32_P233735	5.36332	5.36332	up	3.25923	3.25923	up	12.9325	100.685	48.0521	0.651696	3.07482	0	1.70453	family with sequence similarity 40, member B	NM_020704	FAM40B	Homo sapiens family with sequence similarity 40, member B (FAM40B), transcript variant 1, mRNA [NM_020704]	57464	GO:0008150|GO:0003674|GO:0005575	NM_020704	THC2498950	Hs.489988
A_23_P39955	2.12041	2.12041	up	76.9169	76.9169	up	33.8158	104.085	100288	-2.27321	-1.18886	2.15496	8.42019	actin, gamma 2, smooth muscle, enteric	NM_001615	ACTG2	Homo sapiens actin, gamma 2, smooth muscle, enteric (ACTG2), mRNA [NM_001615]	72	GO:0005515|GO:0005524|GO:0005856|GO:0005737|GO:0000166|GO:0006936	NM_001615	THC2518926	Hs.516105
A_23_P60599	3.55057	3.55057	up	13.3089	13.3089	up	701.489	3615.48	11652.8	-0.0785961	1.74946	-0.59957	3.13475	UDP glucuronosyltransferase 1 family, polypeptide A6	NM_001072	UGT1A6	Homo sapiens UDP glucuronosyltransferase 1 family, polypeptide A6 (UGT1A6), transcript variant 1, mRNA [NM_001072]	54578	GO:0005792|GO:0016020|GO:0008152|GO:0005789|GO:0015020|GO:0006805|GO:0016021|GO:0005783	NM_001072	THC2565260	Hs.554822
A_24_P635355	2.03507	2.03507	up	2.11589	2.11589	up	158.428	468.012	251.911	0	1.02508	-1.25294	-0.171675
A_24_P225679	3.00934	3.00934	up	4.17846	4.17846	up	1095.4	4785.12	1095.88	0.840142	2.42959	-2.06297	0	insulin receptor substrate 1	NM_005544	IRS1	Homo sapiens insulin receptor substrate 1 (IRS1), mRNA [NM_005544]	3667	GO:0043491|GO:0005886|GO:0010907|GO:0030335|GO:0046628|GO:0005010|GO:0032868|GO:0048009|GO:0046627|GO:0005634|GO:0046676|GO:0042593|GO:0008286|GO:0046326|GO:0032000|GO:0008284|GO:0005792|GO:0005159|GO:0005515|GO:0005069|GO:0042169|GO:0043552|GO:0005901|GO:0043434|GO:0007165|GO:0051291|GO:0005899|GO:0014065|GO:0032869|GO:0043548|GO:0045725|GO:0005737|GO:0005080|GO:0004871|GO:0002053|GO:0005158|GO:…	NM_005544	THC2463213	Hs.471508
A_23_P2492	2.35098	2.35098	up	26.4086	26.4086	up	199.009	679.155	8650.86	-1.23326	0	-1.35502	3.36791	complement component 1, s subcomponent	NM_001734	C1S	Homo sapiens complement component 1, s subcomponent (C1S), transcript variant 2, mRNA [NM_001734]	716	GO:0006508|GO:0006958|GO:0005576|GO:0004252|GO:0008233|GO:0051591|GO:0045087|GO:0010001|GO:0005509	NM_001734	THC2553139	Hs.458355
A_23_P352717	3.40466	3.40466	up	4.49845	4.49845	up	4.27141	21.1102	43.445	-1.76751	0	-1.4313	0.738129	transmembrane protein 31	NM_182541	TMEM31	Homo sapiens transmembrane protein 31 (TMEM31), mRNA [NM_182541]	203562	GO:0016020|GO:0016021	NM_182541	THC2476955	Hs.98843
A_23_P502142	3.45649	3.45649	up	12.6566	12.6566	up	187.244	939.488	2495.62	0.211445	2.00075	-0.554734	3.10708	FYN oncogene related to SRC, FGR, YES	NM_002037	FYN	Homo sapiens FYN oncogene related to SRC, FGR, YES (FYN), transcript variant 1, mRNA [NM_002037]	2534	GO:0006816|GO:0004713|GO:0001948|GO:0045471|GO:0005886|GO:0005524|GO:0042802|GO:0000166|GO:0007612|GO:0030900|GO:0005740|GO:0046872|GO:0046777|GO:0015631|GO:0005829|GO:0004715|GO:0001764|GO:0007166|GO:0006468|GO:0007631|GO:0044419|GO:0050852|GO:0005515|GO:0007243|GO:0007275|GO:0016740|GO:0005768|GO:0008360|GO:0050798|GO:0050966|GO:0018108	NM_002037	THC2492977	Hs.390567
A_23_P145995	3.74788	3.74788	up	4.86774	4.86774	up	73.5253	400.01	5025.92	-2.2865	-0.380427	0.684484	2.96774	G protein-coupled receptor 37 (endothelin receptor type B-like)	NM_005302	GPR37	Homo sapiens G protein-coupled receptor 37 (endothelin receptor type B-like) (GPR37), mRNA [NM_005302]	2861	GO:0005887|GO:0004872|GO:0004930|GO:0005886|GO:0005789|GO:0007186|GO:0007165|GO:0005783	NM_005302	THC2462299	Hs.406094
A_23_P80200	27.1258	27.1258	up	4.44835	4.44835	up	4.03822	159.008	50.9148	-0.662258	4.09933	0	2.15327	chromosome 14 open reading frame 166B pseudogene	NR_027006	LOC400891	Homo sapiens chromosome 14 open reading frame 166B pseudogene (LOC400891), non-coding RNA [NR_027006]	400891		NR_027006		Hs.291198
A_23_P46618	2.79124	2.79124	up	12.2715	12.2715	up	122.207	495.153	4259.89	-0.66541	0.815495	0	3.61724	plexin A2	NM_025179	PLXNA2	Homo sapiens plexin A2 (PLXNA2), mRNA [NM_025179]	5362	GO:0017154|GO:0004872|GO:0007166|GO:0005886|GO:0007275|GO:0051642|GO:0021935|GO:0016021|GO:0007165|GO:0005622	NM_025179	THC2576790	Hs.497626
A_23_P257871	5.59674	5.59674	up	4.5032	4.5032	up	44.0421	357.808	3335.61	-3.66026	-1.17568	-0.429053	1.7419	disabled homolog 2, mitogen-responsive phosphoprotein (Drosophila)	NM_001343	DAB2	Homo sapiens disabled homolog 2, mitogen-responsive phosphoprotein (Drosophila) (DAB2), mRNA [NM_001343]	1601	GO:0005515|GO:0006907|GO:0001701|GO:0008283|GO:0005905|GO:0030308|GO:0031410|GO:0030665|GO:0016020|GO:0008022|GO:0000904|GO:0006898|GO:0007588	NM_001343	THC2487136	Hs.481980
A_32_P161140	2.00115	2.00115	up	2.30372	2.30372	up	172.336	500.613	550.427	-0.107591	0.893236	-0.476994	0.726971		AI824599		AI824599 wc18g09.x1 NCI_CGAP_Pr28 Homo sapiens cDNA clone IMAGE:2315584 3', mRNA sequence [AI824599]					Hs.593014
A_24_P911508	2.51259	2.51259	up	2.00847	2.00847	up	27.9826	102.06	32.2915	-0.90817	0.421002	-2.54841	-1.54231	mediator complex subunit 13-like	NM_015335	MED13L	Homo sapiens mediator complex subunit 13-like (MED13L), mRNA [NM_015335]	23389	GO:0016455|GO:0005634|GO:0006357|GO:0016592|GO:0045449	NM_015335	THC2600928	Hs.603766
A_32_P215556	2.3283	2.3283	up	5.43218	5.43218	up	303.913	1027.15	1919.39	-0.117521	1.10176	-0.740895	1.70064		BC030122		Homo sapiens cDNA clone IMAGE:4814828. [BC030122]				THC2781428	Hs.559426
A_23_P121064	2.56186	2.56186	up	3.48821	3.48821	up	6.79593	25.2727	25.8799	-1.08832	0.268867	-1.80249	0	pentraxin 3, long	NM_002852	PTX3	Homo sapiens pentraxin 3, long (PTX3), mRNA [NM_002852]	5806	GO:0001872|GO:0005576|GO:0050766|GO:0008228|GO:0006954|GO:0001878|GO:0045429	NM_002852	THC2462788	Hs.591286
A_23_P53137	2.95881	2.95881	up	13.7201	13.7201	up	5.53957	23.7925	301.867	-1.58765	-0.0226312	-0.438639	3.33958	hemoglobin, gamma A	NM_000559	HBG1	Homo sapiens hemoglobin, gamma A (HBG1), mRNA [NM_000559]	3047	GO:0005833|GO:0005344|GO:0005515|GO:0046872|GO:0019825|GO:0020037|GO:0006810|GO:0015671	NM_000559	NP094052	Hs.712539
A_23_P212061	38.0328	38.0328	up	16.0421	16.0421	up	4.21937	232.945	121.157	-1.25789	3.99128	-1.25873	2.74506	membrane metallo-endopeptidase	NM_007289	MME	Homo sapiens membrane metallo-endopeptidase (MME), transcript variant 2b, mRNA [NM_007289]	4311	GO:0005515|GO:0005886|GO:0042277|GO:0004222|GO:0008233|GO:0006518|GO:0006508|GO:0005887|GO:0046872|GO:0005624|GO:0007267|GO:0008270|GO:0008237	NM_007289	THC2573441	Hs.307734
A_23_P211468	27.4084	27.4084	up	70.9526	70.9526	up	7.41723	295.102	1113.22	-2.25769	2.51885	-2.0176	4.13118		AA837799		oe06h09.s1 NCI_CGAP_Ov2 Homo sapiens cDNA clone IMAGE:1385153, mRNA sequence [AA837799]					Hs.677704
A_23_P124905	2.01925	2.01925	up	9.35781	9.35781	up	10.9928	32.2216	242.821	0	1.01382	0.398325	3.6245	neuronal pentraxin I	NM_002522	NPTX1	Homo sapiens neuronal pentraxin I (NPTX1), mRNA [NM_002522]	4884	GO:0031410|GO:0007268|GO:0046872|GO:0007417|GO:0006810|GO:0030133	NM_002522	THC2608154	Hs.514556
A_23_P26928	2.2163	2.2163	up	4.4891	4.4891	up	180.43	580.478	99.9763	2.02979	3.17795	-1.82918	0.337245		AK023156		family with sequence similarity 187, member A [Source:HGNC Symbol;Acc:35153] [ENST00000331733]				THC2497349	Hs.514222
A_23_P212696	4.52152	4.52152	up	7.84451	7.84451	up	3809.86	25005.8	18751	1.5133	3.6901	0	2.97168	follistatin-like 1	NM_007085	FSTL1	Homo sapiens follistatin-like 1 (FSTL1), mRNA [NM_007085]	11167	GO:0005576|GO:0030509|GO:0005615|GO:0008201|GO:0005509	NM_007085	THC2533587	Hs.269512
A_23_P2283	2.27056	2.27056	up	56.3795	56.3795	up	28.143	92.7581	17941.9	-1.636	-0.452947	1.02248	6.83958	tachykinin 3	NM_013251	TAC3	Homo sapiens tachykinin 3 (TAC3), mRNA [NM_013251]	6866	GO:0005576|GO:0007218|GO:0005615|GO:0007565|GO:0007217|GO:0005102|GO:0005625	NM_013251	NP847000	Hs.9730
A_32_P227921	2.18136	2.18136	up	19.2639	19.2639	up	108.02	342.04	143.38	1.67413	2.79936	-3.02591	1.24192								THC2660361
A_23_P257971	5.44015	5.44015	up	2.50655	2.50655	up	4.03626	31.8741	201.778	-4.54589	-2.10224	-1.06874	0.256958	aldo-keto reductase family 1, member C1 (dihydrodiol dehydrogenase 1; 20-alpha (3-alpha)-hydroxysteroid dehydrogenase)	NM_001353	AKR1C1	Homo sapiens aldo-keto reductase family 1, member C1 (dihydrodiol dehydrogenase 1; 20-alpha (3-alpha)-hydroxysteroid dehydrogenase) (AKR1C1), mRNA [NM_001353]	1645	GO:0047718|GO:0042632|GO:0030299|GO:0006805|GO:0047006|GO:0007586|GO:0015721|GO:0016491|GO:0047115|GO:0046683|GO:0051260|GO:0005829|GO:0031406|GO:0047042|GO:0004033|GO:0008206|GO:0005737|GO:0032052|GO:0055114	NM_001353	THC2514893	Hs.460260
A_23_P91910	14.96	14.96	up	6.43204	6.43204	up	4.07529	88.4991	48.4198	-2.35975	1.5433	-2.31517	0.37011	phospholipid scramblase 4	NM_020353	PLSCR4	Homo sapiens phospholipid scramblase 4 (PLSCR4), transcript variant 2, mRNA [NM_020353]	57088	GO:0017128|GO:0007596|GO:0017121|GO:0005515|GO:0016020|GO:0017124|GO:0016021|GO:0005509	NM_020353	THC2490543	Hs.477869
A_32_P149735	2.34198	2.34198	up	3.00171	3.00171	up	605.582	2058.74	956.292	-0.591863	0.635863	-2.35928	-0.773498
A_24_P934528	2.16474	2.16474	up	2.52267	2.52267	up	32.1145	100.915	341.694	-1.24399	-0.129794	-0.00829554	1.32665		AB209777		butyrophilin, subfamily 2, member A1 [Source:HGNC Symbol;Acc:1136] [ENST00000480218]				THC2672726	Hs.159028
A_23_P122976	6.45948	6.45948	up	21.9017	21.9017	up	40.2996	377.873	1130.24	-1.458	1.23342	-1.94202	2.51095	guanine nucleotide binding protein (G protein), alpha inhibiting activity polypeptide 1	NM_002069	GNAI1	Homo sapiens guanine nucleotide binding protein (G protein), alpha inhibiting activity polypeptide 1 (GNAI1), mRNA [NM_002069]	2770	GO:0005515|GO:0005886|GO:0005525|GO:0007186|GO:0019001|GO:0005834|GO:0004871|GO:0000166|GO:0007165|GO:0003924|GO:0007193|GO:0005622	NM_002069	THC2741395	Hs.134587
A_24_P367242	2.71902	2.71902	up	2.8366	2.8366	up	11.0745	43.7104	45.0797	-1.13814	0.304948	-1.45783	0.0463285	keratin associated protein 19-1	NM_181607	KRTAP19-1	Homo sapiens keratin associated protein 19-1 (KRTAP19-1), mRNA [NM_181607]	337882	GO:0005882	NM_181607	THC2486982	Hs.61552
A_24_P928872	2.24722	2.24722	up	2.97008	2.97008	up	116.98	381.596	817.502	-0.393696	0.774447	0	1.5705		AK027319		Homo sapiens cDNA FLJ14413 fis, clone HEMBA1004670. [AK027319]				THC2478522	Hs.334832
A_23_P328323	2.04281	2.04281	up	7.67165	7.67165	up	123.411	365.958	75.1295	4.28165	5.31221	-0.21467	2.72487	ribonucleoprotein, PTB-binding 2	NM_018211	RAVER2	Homo sapiens ribonucleoprotein, PTB-binding 2 (RAVER2), mRNA [NM_018211]	55225	GO:0005634|GO:0005515|GO:0005737|GO:0003723|GO:0000166	NM_018211	THC2642825	Hs.591443
A_23_P116898	3.78534	3.78534	up	53.9744	53.9744	up	15.9351	87.5603	966.254	-1.92042	0	-2.59327	3.16093	alpha-2-macroglobulin	NM_000014	A2M	Homo sapiens alpha-2-macroglobulin (A2M), mRNA [NM_000014]	2	GO:0005515|GO:0005576|GO:0001869|GO:0043120|GO:0005615|GO:0051384|GO:0006953|GO:0019959|GO:0019966|GO:0004867|GO:0031093|GO:0019838|GO:0007584|GO:0010037|GO:0019899	NM_000014	NP1159902	Hs.212838
A_24_P53778	3.06327	3.06327	up	7.22397	7.22397	up	40.9703	182.18	110.049	-0.584734	1.03034	-2.85279	0	intelectin 2	NM_080878	ITLN2	Homo sapiens intelectin 2 (ITLN2), mRNA [NM_080878]	142683	GO:0005576|GO:0005529|GO:0007165|GO:0005102	NM_080878	THC2479048	Hs.385631
A_23_P72737	2.65608	2.65608	up	4.51188	4.51188	up	38.9866	150.316	17372.4	-6.02164	-4.61234	-0.236533	1.93719	interferon induced transmembrane protein 1 (9-27)	NM_003641	IFITM1	Homo sapiens interferon induced transmembrane protein 1 (9-27) (IFITM1), mRNA [NM_003641]	8519	GO:0005515|GO:0007166|GO:0005886|GO:0009607|GO:0005057|GO:0016021|GO:0008285	NM_003641	THC2468840	Hs.458414
A_23_P254434	2.64821	2.64821	up	2.13911	2.13911	up	7.90373	30.383	121.931	-1.55703	-0.152013	0.452584	1.5496	ret finger protein-like 2	NM_006605	RFPL2	Homo sapiens ret finger protein-like 2 (RFPL2), transcript variant 1, mRNA [NM_006605]	10739	GO:0005515|GO:0046872|GO:0008270	NM_006605	THC2493357	Hs.157427
A_32_P156851	2.96707	2.96707	up	3.88172	3.88172	up	27.7505	119.521	28.2706	0.813973	2.38301	-1.9567	0	regulator of calcineurin 2	NM_005822	RCAN2	Homo sapiens regulator of calcineurin 2 (RCAN2), mRNA [NM_005822]	10231	GO:0007417|GO:0030346|GO:0005575|GO:0019722	NM_005822	THC2468467	Hs.440168
A_32_P36973	3.20127	3.20127	up	27.9933	27.9933	up	13.3277	61.9336	239.195	-2.38679	-0.708151	-3.86888	0.938124		BC047410		Homo sapiens cDNA clone IMAGE:5313043. [BC047410]				THC2601644	Hs.382116
A_24_P154037	3.86398	3.86398	up	36.6721	36.6721	up	510.604	2863.96	2004.99	-0.201801	1.74829	-4.26586	0.930754	insulin receptor substrate 2	NM_003749	IRS2	Homo sapiens insulin receptor substrate 2 (IRS2), mRNA [NM_003749]	8660	GO:0005886|GO:0010907|GO:0019903|GO:0030335|GO:0010748|GO:0019901|GO:0019904|GO:0019216|GO:0030890|GO:0008286|GO:0046326|GO:0032000|GO:0033673|GO:0008284|GO:0002903|GO:0005515|GO:0043434|GO:0007420|GO:0007165|GO:0006006|GO:0032869|GO:0032024|GO:0043548|GO:0045725|GO:0004871|GO:0002053|GO:0055088|GO:0005158|GO:0009749|GO:0030879	NM_003749	THC2604437	Hs.442344
A_23_P168324	5.50761	5.50761	up	5.93127	5.93127	up	3.93917	31.4931	249.704	-2.57707	-0.115649	0	2.56834	KIAA0319	NM_014809	KIAA0319	Homo sapiens KIAA0319 (KIAA0319), transcript variant 1, mRNA [NM_014809]	9856	GO:0005886|GO:0016021	NM_014809	THC2666021	Hs.26441
A_23_P74001	2.79801	2.79801	up	25.5074	25.5074	up	6.49221	26.3688	1954.79	-2.72048	-1.23607	0	4.67284	S100 calcium binding protein A12	NM_005621	S100A12	Homo sapiens S100 calcium binding protein A12 (S100A12), mRNA [NM_005621]	6283	GO:0005515|GO:0005886|GO:0006954|GO:0005626|GO:0006805|GO:0005730|GO:0005509|GO:0043123|GO:0005634|GO:0005829|GO:0031640|GO:0042742|GO:0005737|GO:0008270|GO:0050832|GO:0050786	NM_005621	THC2473724	Hs.19413
A_23_P252432	2.34021	2.34021	up	11.9024	11.9024	up	8.39095	28.5044	96.4259	0	1.22663	-0.891438	2.68175	transmembrane 4 L six family member 4	NM_004617	TM4SF4	Homo sapiens transmembrane 4 L six family member 4 (TM4SF4), mRNA [NM_004617]	7104	GO:0016020|GO:0042246|GO:0016021	NM_004617	THC2467675	Hs.133527
A_23_P41789	3.62109	3.62109	up	2.69599	2.69599	up	13.8916	73.0192	216.406	0	1.85642	1.68988	3.12069	solute carrier family 27 (fatty acid transporter), member 6	NM_001017372	SLC27A6	Homo sapiens solute carrier family 27 (fatty acid transporter), member 6 (SLC27A6), transcript variant 2, mRNA [NM_001017372]	28965	GO:0006629|GO:0004467|GO:0042383|GO:0008152|GO:0006869|GO:0000166|GO:0000038|GO:0016021|GO:0016874	NM_001017372	THC2640237	Hs.49765
A_32_P4018	8.0759	8.0759	up	63.2759	63.2759	up	3.8423	45.0433	455.164	-0.0639238	2.9497	0	5.98358	receptor tyrosine kinase-like orphan receptor 1	AK000776	ROR1	receptor tyrosine kinase-like orphan receptor 1 [Source:HGNC Symbol;Acc:10256] [ENST00000371079]	4919	GO:0005887|GO:0005515|GO:0004872|GO:0005886|GO:0005524|GO:0016740|GO:0006468|GO:0005737|GO:0004714|GO:0000166|GO:0007169		THC2602387	Hs.128753
A_32_P206839	5.67113	5.67113	up	19.0861	19.0861	up	303.029	2494.6	3431.27	0	2.50364	-1.594	2.66045		AF075027		Homo sapiens full length insert cDNA YI37C01. [AF075027]			XM_001720083	THC2695149	Hs.432924
A_32_P107372	3.25029	3.25029	up	11.1181	11.1181	up	6.8702	32.4144	1965.3	-5.2616	-3.56103	-1.41702	2.05782	guanylate binding protein 1, interferon-inducible, 67kDa	NM_002053	GBP1	Homo sapiens guanylate binding protein 1, interferon-inducible, 67kDa (GBP1), mRNA [NM_002053]	2633	GO:0005886|GO:0005525|GO:0000166|GO:0003924	NM_002053	THC2468230	Hs.62661
A_32_P29140	3.54379	3.54379	up	24.3077	24.3077	up	11.3546	58.4103	176.63	0	1.82529	-1.48473	3.11861		AA344632		AA344632 EST50565 Gall bladder I Homo sapiens cDNA 5' end, mRNA sequence [AA344632]				THC2724046
A_23_P213620	9.67005	9.67005	up	14.5272	14.5272	up	306.945	4308.61	817.16	0	3.27352	-3.28881	0.571874	protein phosphatase 2 (formerly 2A), regulatory subunit B, beta isoform	NM_004576	PPP2R2B	Homo sapiens protein phosphatase 2 (formerly 2A), regulatory subunit B, beta isoform (PPP2R2B), transcript variant 1, mRNA [NM_004576]	5521	GO:0005741|GO:0016020|GO:0007286|GO:0008219|GO:0008601|GO:0005856|GO:0005737|GO:0005739|GO:0000159|GO:0006915|GO:0007165	NM_004576	THC2477100	Hs.655213
A_32_P207789	2.49498	2.49498	up	7.68166	7.68166	up	149.559	541.66	1059.47	-0.267442	1.05158	-1.22507	1.71635		BQ017638		BQ017638 UI-H-DI0-auv-p-03-0-UI.s1 NCI_CGAP_DI0 Homo sapiens cDNA clone IMAGE:5875058 3', mRNA sequence [BQ017638]					Hs.17631
A_23_P371495	97.3553	97.3553	up	8.40279	8.40279	up	34.2976	4846.97	61.8405	1.72859	8.33378	-1.3326	1.73827	transmembrane and tetratricopeptide repeat containing 1	NM_175861	TMTC1	Homo sapiens transmembrane and tetratricopeptide repeat containing 1 (TMTC1), mRNA [NM_175861]	83857	GO:0016020|GO:0005488|GO:0016021	NM_175861	THC2573864	Hs.401954
A_32_P216507	4.36795	4.36795	up	3.712	3.712	up	25.7575	163.316	46.1709	0.247457	2.37441	-1.64352	0.248683		AI024778		AI024778 ou52f11.x1 NCI_CGAP_Br2 Homo sapiens cDNA clone IMAGE:1631469 3', mRNA sequence [AI024778]					Hs.516543
A_23_P34700	6.30249	6.30249	up	18.8059	18.8059	up	16.2234	148.423	1996.84	-2.65592	0	-0.786298	3.44682	troponin T type 2 (cardiac)	NM_000364	TNNT2	Homo sapiens troponin T type 2 (cardiac) (TNNT2), transcript variant 1, mRNA [NM_000364]	7139	GO:0005861|GO:0032781|GO:0008016|GO:0005523|GO:0007507|GO:0031013|GO:0055009|GO:0030049|GO:0045214|GO:0055010|GO:0005865|GO:0005200|GO:0030172|GO:0051592|GO:0005737|GO:0003779|GO:0030017|GO:0032780	NM_000364	NP1072851	Hs.533613
A_23_P9883	2.30816	2.30816	up	2.15709	2.15709	up	75.1628	251.834	28.3962	0	1.20674	-3.35417	-2.24508	NLR family, pyrin domain containing 3	NM_001079821	NLRP3	Homo sapiens NLR family, pyrin domain containing 3 (NLRP3), transcript variant 3, mRNA [NM_001079821]	114548	GO:0042347|GO:0042834|GO:0005515|GO:0051259|GO:0006954|GO:0005524|GO:0032088|GO:0050718|GO:0006917|GO:0032621|GO:0000166|GO:0007165|GO:0050701|GO:0006952|GO:0006919|GO:0005737|GO:0043280|GO:0051607|GO:0009595	NM_001079821	THC2602816	Hs.159483
A_23_P381431	2.38017	2.38017	up	2.81847	2.81847	up	30.6556	105.917	342.594	-1.1466	0.104461	0	1.49491	N-acetylneuraminate pyruvate lyase (dihydrodipicolinate synthase)	NM_030769	NPL	Homo sapiens N-acetylneuraminate pyruvate lyase (dihydrodipicolinate synthase) (NPL), mRNA [NM_030769]	80896	GO:0008747|GO:0016829|GO:0008152|GO:0005975|GO:0005737	NM_030769	THC2783468	Hs.496969
A_23_P337262	9.03774	9.03774	up	15.0548	15.0548	up	264.412	3468.87	212.113	3.8551	7.03106	-1.21577	2.69638	adenomatosis polyposis coli down-regulated 1	NM_153000	APCDD1	Homo sapiens adenomatosis polyposis coli down-regulated 1 (APCDD1), mRNA [NM_153000]	147495	GO:0016020|GO:0016021	NM_153000	THC2467363	Hs.293274
A_32_P171152	2.9086	2.9086	up	4.82291	4.82291	up	56.5669	238.833	147.624	0	1.54033	-1.72677	0.543135	pleckstrin homology domain containing, family M, member 3	NM_001080475	PLEKHM3	Homo sapiens pleckstrin homology domain containing, family M, member 3 (PLEKHM3), mRNA [NM_001080475]	389072	GO:0046872|GO:0007242	NM_001080475	THC2617692	Hs.159188
A_23_P312851	5.53813	5.53813	up	11.3527	11.3527	up	134.53	1081.5	3061.79	-0.162653	2.30674	0	3.50496	silver homolog (mouse)	NM_006928	SILV	Homo sapiens silver homolog (mouse) (SILV), mRNA [NM_006928]	6490	GO:0032438|GO:0042470|GO:0042438|GO:0005576|GO:0005515|GO:0005886|GO:0005789|GO:0005768|GO:0032585|GO:0016021|GO:0005783|GO:0005794	NM_006928	THC2469768	Hs.95972
A_23_P50974	2.22904	2.22904	up	8.06667	8.06667	up	27.7792	89.8848	216.386	0	1.15643	-0.891207	2.12077	HECT, C2 and WW domain containing E3 ubiquitin protein ligase 2	NM_020760	HECW2	Homo sapiens HECT, C2 and WW domain containing E3 ubiquitin protein ligase 2 (HECW2), mRNA [NM_020760]	57520	GO:0005515|GO:0006464|GO:0005737|GO:0016881|GO:0016874|GO:0005622	NM_020760	THC2474526	Hs.654742
A_23_P92065	2.20616	2.20616	up	2.06599	2.06599	up	6.69089	21.4274	37.0394	-1.22372	-0.0821829	-0.642534	0.404302		AF116626		Homo sapiens PRO1163 mRNA, complete cds. [AF116626]				THC2488365
A_23_P83094	6.86645	6.86645	up	7.43293	7.43293	up	33.5304	334.209	1826.93	-2.47455	0.305009	-0.44144	2.45249	transducin-like enhancer of split 4 (E(sp1) homolog, Drosophila)	NM_007005	TLE4	Homo sapiens transducin-like enhancer of split 4 (E(sp1) homolog, Drosophila) (TLE4), mRNA [NM_007005]	7091	GO:0005634|GO:0008150|GO:0003674|GO:0016055|GO:0045449	NM_007005	THC2471161	Hs.444213
A_23_P126649	3.90495	3.90495	up	5.29685	5.29685	up	96.6034	547.59	104.845	2.52064	4.48594	-0.607149	1.79799	piggyBac transposable element derived 5	NM_024554	PGBD5	Homo sapiens piggyBac transposable element derived 5 (PGBD5), mRNA [NM_024554]	79605	GO:0016020|GO:0016021	NM_024554	THC2471143	Hs.520463
A_23_P502464	9.60533	9.60533	up	13.8904	13.8904	up	5.97083	83.2519	155.305	-3.41791	-0.154072	-3.35366	0.44236	nitric oxide synthase 2, inducible	NM_000625	NOS2	Homo sapiens nitric oxide synthase 2, inducible (NOS2), mRNA [NM_000625]	4843	GO:0005777|GO:0006527|GO:0006809|GO:0050829|GO:0010181|GO:0004517|GO:0005516|GO:0008016|GO:0048384|GO:0008603|GO:0050796|GO:0005634|GO:0046872|GO:0005829|GO:0008217|GO:0042742|GO:0034617|GO:0043457|GO:0020037|GO:0001935|GO:0007199|GO:0005622|GO:0005515|GO:0007243|GO:0030863|GO:0050661|GO:0002227|GO:0016491|GO:0042803|GO:0007165|GO:0006801|GO:0042127|GO:0034618|GO:0048471|GO:0001974|GO:0001912|GO:…	NM_000625	THC2470786	Hs.709191
A_23_P364613	3.04143	3.04143	up	4.94839	4.94839	up	9.46466	41.7859	200.5	-0.890991	0.713758	0.366194	2.67315	dihydrodipicolinate synthase-like, mitochondrial	NM_138413	DHDPSL	Homo sapiens dihydrodipicolinate synthase-like, mitochondrial (DHDPSL), nuclear gene encoding mitochondrial protein, transcript variant 1, mRNA [NM_138413]	112817	GO:0016829|GO:0008152|GO:0005739	NM_138413	THC2475043	Hs.180346
A_23_P40847	4.41213	4.41213	up	7.50698	7.50698	up	52.6997	337.523	52.6024	3.75166	5.89314	0	2.90823	carbohydrate (N-acetylglucosamine-6-O) sulfotransferase 2	NM_004267	CHST2	Homo sapiens carbohydrate (N-acetylglucosamine-6-O) sulfotransferase 2 (CHST2), mRNA [NM_004267]	9435	GO:0031228|GO:0006954|GO:0007275|GO:0016740|GO:0005975|GO:0008146|GO:0006044|GO:0006790|GO:0016020|GO:0005802|GO:0001517|GO:0016021|GO:0005794	NM_004267	THC2463433	Hs.8786
A_23_P35293	7.49676	7.49676	up	2.76283	2.76283	up	5.41631	58.942	243.566	-2.43487	0.471396	0.749079	2.21522	gap junction protein, beta 5, 31.1kDa	NM_005268	GJB5	Homo sapiens gap junction protein, beta 5, 31.1kDa (GJB5), mRNA [NM_005268]	2709	GO:0030054|GO:0005922|GO:0005886|GO:0016021|GO:0008544|GO:0007154	NM_005268	THC2473715	Hs.198249
A_32_P121079	20.4392	20.4392	up	3.13818	3.13818	up	6.94931	206.183	21.8733	-0.707448	3.64582	-1.54391	0.106017	hypothetical protein LOC284542	AK090467	LOC284542	Homo sapiens mRNA for FLJ00388 protein. [AK090467]	284542			THC2611627	Hs.61504
A_23_P218597	2.7969	2.7969	up	2.44983	2.44983	up	134.558	546.306	1084.95	-1.53157	-0.04774	-0.653688	0.638992	neuronal PAS domain protein 2	NM_002518	NPAS2	Homo sapiens neuronal PAS domain protein 2 (NPAS2), mRNA [NM_002518]	4862	GO:0045475|GO:0003700|GO:0051879|GO:0045944|GO:0006355|GO:0007165|GO:0005634|GO:0005667|GO:0007417|GO:0003677|GO:0048511|GO:0042745|GO:0004871	NM_002518	THC2573947	Hs.156832
A_24_P915710	2.48375	2.48375	up	3.25988	3.25988	up	5.30771	19.1365	444.059	-3.54646	-2.23394	0.294471	1.99929	X-prolyl aminopeptidase (aminopeptidase P) 3, putative	BC011632	XPNPEP3	Homo sapiens hypothetical protein LOC63929, mRNA (cDNA clone IMAGE:4026005), partial cds. [BC011632]	63929	GO:0030145|GO:0046872|GO:0009987|GO:0008233|GO:0005739|GO:0008237|GO:0004177		THC2602338	Hs.529163
A_23_P250302	4.89394	4.89394	up	2.79829	2.79829	up	9.78262	69.4962	160.313	-1.69015	0.600847	0.0190663	1.50361	chemokine (C-C motif) receptor 3	NM_001837	CCR3	Homo sapiens chemokine (C-C motif) receptor 3 (CCR3), transcript variant 1, mRNA [NM_001837]	1232	GO:0004872|GO:0005515|GO:0004930|GO:0005886|GO:0006954|GO:0007186|GO:0007204|GO:0007165|GO:0007188|GO:0005887|GO:0007155|GO:0045766|GO:0004950|GO:0006968|GO:0006935|GO:0005737|GO:0044419|GO:0016493	NM_001837	THC2516499	Hs.506190
A_23_P43276	2.56843	2.56843	up	3.93004	3.93004	up	36.4487	135.893	318.656	-0.868384	0.492505	-0.555632	1.41891	G protein-coupled receptor 124	NM_032777	GPR124	Homo sapiens G protein-coupled receptor 124 (GPR124), mRNA [NM_032777]	25960	GO:0005515|GO:0007218|GO:0004930|GO:0005886|GO:0007186|GO:0016021|GO:0007165	NM_032777	THC2461872	Hs.274136
A_24_P266048	3.47733	3.47733	up	11.8594	11.8594	up	142.174	717.652	439.614	0.856236	2.65422	-1.92391	1.64405	family with sequence similarity 134, member B	NM_001034850	FAM134B	Homo sapiens family with sequence similarity 134, member B (FAM134B), transcript variant 1, mRNA [NM_001034850]	54463	GO:0019233|GO:0016020|GO:0005801|GO:0016021|GO:0005783|GO:0005794	NM_001034850	THC2461507	Hs.711125
A_32_P150130	2.90008	2.90008	up	2.44248	2.44248	up	114.064	480.183	552.884	-0.148018	1.38807	0	1.28835	pleckstrin homology domain containing, family A (phosphoinositide binding specific) member 2	NM_021623	PLEKHA2	Homo sapiens pleckstrin homology domain containing, family A (phosphoinositide binding specific) member 2 (PLEKHA2), mRNA [NM_021623]	59339	GO:0008289|GO:0001954|GO:0005634|GO:0005515|GO:0043236|GO:0016020|GO:0005886|GO:0043234|GO:0005737|GO:0005545|GO:0001968	NM_021623	THC2501474	Hs.369123
A_24_P62883	2.08	2.08	up	5.53598	5.53598	up	39.4894	119.232	294.835	-1.17138	-0.114799	-1.58062	0.888218	urocortin	NM_003353	UCN	Homo sapiens urocortin (UCN), mRNA [NM_003353]	7349	GO:0032355|GO:0006954|GO:0043025|GO:0030425|GO:0032755|GO:0045740|GO:0005184|GO:0031175|GO:0043679|GO:0042756|GO:0045776|GO:0045909|GO:0005576|GO:0007218|GO:0045727|GO:0051384|GO:0007186|GO:0030307|GO:0007565|GO:0030424|GO:0006979|GO:0007611|GO:0043526|GO:0051966|GO:0030157|GO:0001664|GO:0032967	NM_003353	THC2642818	Hs.534363
A_24_P332718	2.43118	2.43118	up	8.09414	8.09414	up	57.9842	204.632	185.771	-0.0655913	1.21607	-2.24344	0.773437	olfactory receptor, family 7, subfamily E, member 91 pseudogene	NR_002185	OR7E91P	Homo sapiens olfactory receptor, family 7, subfamily E, member 91 pseudogene (OR7E91P), non-coding RNA [NR_002185]	79315		NR_002185	THC2489397	Hs.327033
A_23_P163251	2.70728	2.70728	up	2.09763	2.09763	up	46.0763	181.075	323.35	-0.901473	0.53537	0	1.06876	progestin and adipoQ receptor family member V	NM_017705	PAQR5	Homo sapiens progestin and adipoQ receptor family member V (PAQR5), transcript variant 2, mRNA [NM_017705]	54852	GO:0004872|GO:0016020|GO:0007275|GO:0048477|GO:0030154|GO:0005496|GO:0016021	NM_017705	THC2478686	Hs.591096
A_23_P168771	2.91764	2.91764	up	3.16421	3.16421	up	134.602	570.072	391.43	-0.408874	1.13593	-1.37143	0.290416	coiled-coil domain containing 146	NM_020879	CCDC146	Homo sapiens coiled-coil domain containing 146 (CCDC146), mRNA [NM_020879]	57639		NM_020879	THC2470645	Hs.113940
A_23_P369343	131.824	131.824	up	3.31753	3.31753	up	151.619	29013.3	25.8674	1.87751	8.91998	-3.24462	-1.5145	kallikrein-related peptidase 8	NM_144505	KLK8	Homo sapiens kallikrein-related peptidase 8 (KLK8), transcript variant 2, mRNA [NM_144505]	11202	GO:0004252|GO:0005515|GO:0005576|GO:0048812|GO:0031642|GO:0005615|GO:0007613|GO:0050807|GO:0008219|GO:0008233|GO:0048681|GO:0006508|GO:0009611|GO:0043616	NM_144505	NP160038	Hs.104570
A_23_P207850	8.93987	8.93987	up	7.37539	7.37539	up	37.3848	485.148	59079.1	-5.08866	-1.92841	1.81383	4.69655	tensin 4	NM_032865	TNS4	Homo sapiens tensin 4 (TNS4), mRNA [NM_032865]	84951	GO:0005515|GO:0030054|GO:0005856|GO:0005737|GO:0008104|GO:0005925|GO:0003779|GO:0006915	NM_032865	THC2784362	Hs.438292
A_23_P14667	2.90504	2.90504	up	2.09005	2.09005	up	25.5208	107.62	146.547	-1.53856	0	-0.921237	0.142298	solute carrier family 28 (sodium-coupled nucleoside transporter), member 1	NM_004213	SLC28A1	Homo sapiens solute carrier family 28 (sodium-coupled nucleoside transporter), member 1 (SLC28A1), transcript variant 1, mRNA [NM_004213]	9154	GO:0005887|GO:0005415|GO:0005337|GO:0015858|GO:0005886|GO:0005624|GO:0005350|GO:0015855|GO:0001882|GO:0006139|GO:0006810	NM_004213	THC2477017	Hs.459187
A_32_P96134	2.34169	2.34169	up	3.70018	3.70018	up	382.376	1299.77	353.718	2.84075	4.0683	0	1.88759	dpy-19-like 1 (C. elegans)	NM_015283	DPY19L1	Homo sapiens dpy-19-like 1 (C. elegans) (DPY19L1), mRNA [NM_015283]	23333	GO:0016020|GO:0016021	NM_015283	THC2556798	Hs.408623
A_23_P356731	3.46986	3.46986	up	2.99294	2.99294	up	166.56	838.941	767.642	0	1.79488	-0.217938	1.36362	zinc finger, DHHC-type containing 8 pseudogene 1	NR_003950	ZDHHC8P1	Homo sapiens zinc finger, DHHC-type containing 8 pseudogene 1 (ZDHHC8P1), non-coding RNA [NR_003950]	150244		NR_003950	THC2489099	Hs.386693
A_23_P98631	2.5649	2.5649	up	2.91105	2.91105	up	455.146	1694.6	3922.42	-0.725039	0.633861	0	1.54154	Hermansky-Pudlak syndrome 5	NM_181507	HPS5	Homo sapiens Hermansky-Pudlak syndrome 5 (HPS5), transcript variant 1, mRNA [NM_181507]	11234	GO:0007596|GO:0006996|GO:0005515|GO:0043473|GO:0005829|GO:0005737	NM_181507	THC2501544	Hs.437599
A_23_P19673	7.97413	7.97413	up	24.1031	24.1031	up	253.909	2939.06	4291.27	-0.433981	2.56135	-1.78687	2.80428	serum/glucocorticoid regulated kinase 1	NM_005627	SGK1	Homo sapiens serum/glucocorticoid regulated kinase 1 (SGK1), transcript variant 1, mRNA [NM_005627]	6446	GO:0005515|GO:0005886|GO:0005524|GO:0006950|GO:0016740|GO:0000166|GO:0005634|GO:0004674|GO:0006814|GO:0006468|GO:0005737|GO:0006915|GO:0005783	NM_005627	THC2495241	Hs.510078
A_32_P205110	21.2346	21.2346	up	73.1018	73.1018	up	13.9679	430.55	2162.43	-3.14886	1.25949	-2.90706	3.28477	forkhead box C1	NM_001453	FOXC1	Homo sapiens forkhead box C1 (FOXC1), mRNA [NM_001453]	2296	GO:0046620|GO:0001541|GO:0001503|GO:0060038|GO:0032808|GO:0003007|GO:0001501|GO:0048010|GO:0005634|GO:0001654|GO:0006916|GO:0003677|GO:0055010|GO:0043010|GO:0050880|GO:0001568|GO:0008354|GO:0001657|GO:0005515|GO:0003700|GO:0008301|GO:0005720|GO:0001701|GO:0045930|GO:0003705|GO:0007420|GO:0045944|GO:0035050|GO:0007507|GO:0006355|GO:0048762|GO:0030199|GO:0001822|GO:0014032|GO:0001945|GO:0008134|GO:…	NM_001453	THC2495614	Hs.348883
A_23_P87104	2.39886	2.39886	up	5.1096	5.1096	up	3.6232	12.6167	34.5455	-1.26235	0	-1.20316	1.15005	olfactory receptor, family 5, subfamily T, member 2	NM_001004746	OR5T2	Homo sapiens olfactory receptor, family 5, subfamily T, member 2 (OR5T2), mRNA [NM_001004746]	219464	GO:0004872|GO:0004984|GO:0005886|GO:0007608|GO:0007186|GO:0050896|GO:0016021|GO:0007165	NM_001004746	NP1461894	Hs.553627
A_23_P12363	12.686	12.686	up	131.36	131.36	up	3.63925	67.0167	884.282	-0.417571	3.24759	-0.370997	6.66639	receptor tyrosine kinase-like orphan receptor 1	NM_005012	ROR1	Homo sapiens receptor tyrosine kinase-like orphan receptor 1 (ROR1), transcript variant 1, mRNA [NM_005012]	4919	GO:0005887|GO:0005515|GO:0004872|GO:0005886|GO:0005524|GO:0016740|GO:0006468|GO:0005737|GO:0004714|GO:0000166|GO:0007169	NM_005012	THC2475467	Hs.654491
A_32_P131347	2.83135	2.83135	up	108.203	108.203	up	146.929	603.876	1274.69	1.32714	2.82863	-3.15428	3.60333		AK024927		Homo sapiens cDNA: FLJ21274 fis, clone COL01781. [AK024927]				THC2639002	Hs.152423
A_23_P90453	2.89262	2.89262	up	2.05096	2.05096	up	29.0343	121.913	42.4863	0.112613	1.64499	-1.21521	-0.17891	keratinocyte differentiation-associated protein	NM_207392	KRTDAP	Homo sapiens keratinocyte differentiation-associated protein (KRTDAP), mRNA [NM_207392]	388533	GO:0005576|GO:0030154	NM_207392	THC2476638	Hs.112457
A_23_P213415	4.31287	4.31287	up	31.2179	31.2179	up	58.615	366.963	208.433	1.06973	3.17837	-2.9051	2.0592	sema domain, seven thrombospondin repeats (type 1 and type 1-like), transmembrane domain (TM) and short cytoplasmic domain, (semaphorin) 5A	NM_003966	SEMA5A	Homo sapiens sema domain, seven thrombospondin repeats (type 1 and type 1-like), transmembrane domain (TM) and short cytoplasmic domain, (semaphorin) 5A (SEMA5A), mRNA [NM_003966]	9037	GO:0007399|GO:0004872|GO:0007155|GO:0005886|GO:0007275|GO:0030154|GO:0007411|GO:0007267|GO:0001569|GO:0016021|GO:0008046	NM_003966	THC2525559	Hs.27621
A_24_P405205	6.75312	6.75312	up	2.18061	2.18061	up	1010.09	9901.73	5052.9	-1.25179	1.50376	-0.894658	0.230073	ATPase, Ca++ transporting, plasma membrane 4	NM_001001396	ATP2B4	Homo sapiens ATPase, Ca++ transporting, plasma membrane 4 (ATP2B4), transcript variant 1, mRNA [NM_001001396]	493	GO:0006816|GO:0005515|GO:0005886|GO:0005524|GO:0005516|GO:0000166|GO:0006810|GO:0016820|GO:0005887|GO:0006754|GO:0016787|GO:0046872|GO:0008152|GO:0005388|GO:0006812	NM_001001396	THC2505474	Hs.343522
A_32_P223859	2.88805	2.88805	up	5.81218	5.81218	up	252.601	1058.98	1952.31	0	1.53009	-0.429595	2.10948	sphingomyelin phosphodiesterase, acid-like 3A	NM_006714	SMPDL3A	Homo sapiens sphingomyelin phosphodiesterase, acid-like 3A (SMPDL3A), mRNA [NM_006714]	10924	GO:0005576|GO:0005515|GO:0008150|GO:0006685|GO:0016798|GO:0008152|GO:0004767|GO:0005615	NM_006714	THC2641806	Hs.486357
A_24_P937626	3.38692	3.38692	up	3.0325	3.0325	up	5.86687	28.8442	20.1478	-1.3201	0.439877	-1.98141	-0.380906		CR748243		CR748243 Soares_parathyroid_tumor_NbHPA Homo sapiens cDNA clone IMAGp971F1570 ; IMAGE:1647470 5', mRNA sequence [CR748243]					Hs.675680
A_24_P944383	2.08154	2.08154	up	2.039	2.039	up	278.563	841.699	1181.35	-1.14056	-0.0829039	-0.924829	0.103031	WW domain containing transcription regulator 1	NM_015472	WWTR1	Homo sapiens WW domain containing transcription regulator 1 (WWTR1), transcript variant 1, mRNA [NM_015472]	25937	GO:0005515|GO:0045599|GO:0001649|GO:0045944|GO:0005730|GO:0006355|GO:0042803|GO:0030528|GO:0003713|GO:0005634|GO:0005667|GO:0032835|GO:0005737|GO:0060271|GO:0003714|GO:0000122	NM_015472	THC2640532	Hs.477921
A_23_P207058	2.43897	2.43897	up	5.44332	5.44332	up	116.493	412.434	1658.95	-1.31448	-0.028204	-0.767779	1.67671	suppressor of cytokine signaling 3	NM_003955	SOCS3	Homo sapiens suppressor of cytokine signaling 3 (SOCS3), mRNA [NM_003955]	9021	GO:0007568|GO:0034097|GO:0032355|GO:0001932|GO:0005515|GO:0014070|GO:0032868|GO:0032570|GO:0045597|GO:0031100|GO:0007242|GO:0010332|GO:0046627|GO:0042493|GO:0032094|GO:0006916|GO:0001666|GO:0040008|GO:0004860|GO:0005737|GO:0007259|GO:0032496|GO:0009408|GO:0009617	NM_003955	THC2461868	Hs.527973
A_24_P921366	4.61009	4.61009	up	7.33304	7.33304	up	14.336	95.9368	14644.6	-5.96463	-3.75984	0.316698	3.19111	caldesmon 1	NM_033138	CALD1	Homo sapiens caldesmon 1 (CALD1), transcript variant 1, mRNA [NM_033138]	800	GO:0005886|GO:0017022|GO:0043025|GO:0005516|GO:0006928|GO:0043197|GO:0005523|GO:0032092|GO:0030016|GO:0005624|GO:0014069|GO:0030478|GO:0005884|GO:0005737|GO:0005856|GO:0003779|GO:0006936|GO:0051017	NM_033138	NP1159719	Hs.490203
A_23_P502957	8.7911	8.7911	up	2.78528	2.78528	up	55.2921	705.592	19.9692	-0.255852	2.88019	-4.04373	-2.56591	cadherin 26	NM_021810	CDH26	Homo sapiens cadherin 26 (CDH26), transcript variant b, mRNA [NM_021810]	60437	GO:0007156|GO:0005515|GO:0007155|GO:0005886|GO:0016021|GO:0005509	NM_021810	THC2654641	Hs.54973
A_32_P227043	4.24683	4.24683	up	7.96985	7.96985	up	9.2169	56.8194	945.973	-2.84605	-0.759669	0	2.99455								THC2722767
A_32_P132748	3.34115	3.34115	up	9.21969	9.21969	up	3.56463	17.2885	94.9751	-1.97142	-0.231076	-1.28118	1.92354		BC018626		Homo sapiens, Similar to hect domain and RLD 2, clone IMAGE:4581928, mRNA. [BC018626]			XM_002343316	THC2542575	Hs.597835
A_24_P127292	2.19561	2.19561	up	7.82616	7.82616	up	61.9703	197.508	870.802	-0.232859	0.901763	-0.229232	2.73907	tetratricopeptide repeat domain 7B	NM_001010854	TTC7B	Homo sapiens tetratricopeptide repeat domain 7B (TTC7B), mRNA [NM_001010854]	145567	GO:0005488	NM_001010854	NP841310	Hs.655697
A_23_P52323	6.90038	6.90038	up	2.11412	2.11412	up	11.5389	115.581	27.7983	0	2.78667	-0.652336	0.427722	collagen, type XVII, alpha 1	NM_000494	COL17A1	Homo sapiens collagen, type XVII, alpha 1 (COL17A1), mRNA [NM_000494]	1308	GO:0031581|GO:0005887|GO:0005576|GO:0005886|GO:0005604|GO:0030056|GO:0008544|GO:0005911|GO:0007160	NM_000494	THC2469481	Hs.117938
A_24_P615462	2.83412	2.83412	up	4.57073	4.57073	up	26.8944	110.644	143.88	-0.726802	0.776098	-1.3405	0.851922								THC2661433
A_24_P927206	2.07421	2.07421	up	14.8782	14.8782	up	6.35532	19.1354	100.714	-1.14426	-0.0916944	-1.89399	2.00114		N34682		N34682 yy15g08.s1 Soares melanocyte 2NbHM Homo sapiens cDNA clone IMAGE:271358 3' similar to contains Alu repetitive element;contains element MER12 repetitive element ;, mRNA sequence [N34682]
A_23_P135123	8.41299	8.41299	up	2.86363	2.86363	up	304.94	3724.02	380.042	0.52313	3.59575	-1.51784	0		BG216229		BG216229 RST35803 Athersys RAGE Library Homo sapiens cDNA, mRNA sequence [BG216229]					Hs.709357
A_23_P30126	8.87469	8.87469	up	15.6647	15.6647	up	71.3499	919.166	337.118	-0.048955	3.10074	-2.6189	1.35055	fibroblast growth factor binding protein 1	NM_005130	FGFBP1	Homo sapiens fibroblast growth factor binding protein 1 (FGFBP1), mRNA [NM_005130]	9982	GO:0005576|GO:0005515|GO:0005886|GO:0005615|GO:0019838|GO:0007267|GO:0008201|GO:0007165|GO:0008285	NM_005130	THC2464630	Hs.1690
A_32_P205722	3.01943	3.01943	up	2.0321	2.0321	up	36.4795	159.89	595.561	-2.06263	-0.468355	0.102722	1.12569		CA311162		CA311162 UI-CF-FN0-afc-l-13-0-UI.s1 UI-CF-FN0 Homo sapiens cDNA clone UI-CF-FN0-afc-l-13-0-UI 3', mRNA sequence [CA311162]					Hs.510324
A_23_P338113	5.80661	5.80661	up	3.74749	3.74749	up	53.7304	452.887	720.015	-2.5377	0	-1.54017	0.365755				GB				NP101106
A_23_P170733	2.53045	2.53045	up	20.9402	20.9402	up	647.71	2379.17	746.318	1.74188	3.08128	-3.28264	1.10556	anthrax toxin receptor 2	NM_058172	ANTXR2	Homo sapiens anthrax toxin receptor 2 (ANTXR2), transcript variant 1, mRNA [NM_058172]	118429	GO:0005576|GO:0005515|GO:0004872|GO:0046872|GO:0005886|GO:0005789|GO:0016021|GO:0005783	NM_058172	THC2464768	Hs.162963
A_23_P327022	2.77818	2.77818	up	5.35839	5.35839	up	44.0505	177.648	4614.45	-3.43412	-1.95998	0.0141697	2.43597	MyoD family inhibitor domain containing	NM_199072	MDFIC	Homo sapiens MyoD family inhibitor domain containing (MDFIC), transcript variant 1, mRNA [NM_199072]	29969	GO:0005515|GO:0030957|GO:0050434|GO:0030332|GO:0005730|GO:0030111|GO:0045449|GO:0005634|GO:0007257|GO:0008134|GO:0045893|GO:0005737|GO:0044419	NM_199072	THC2564826	Hs.427236
A_24_P279704	5.04874	5.04874	up	3.39477	3.39477	up	35.4903	260.1	1129.99	-2.38867	-0.0527434	0	1.76332	myelin associated glycoprotein	NM_080600	MAG	Homo sapiens myelin associated glycoprotein (MAG), transcript variant 2, mRNA [NM_080600]	4099	GO:0005515|GO:0050770|GO:0007155|GO:0050771|GO:0005886|GO:0005529|GO:0043209|GO:0016021	NM_080600	THC2485387	Hs.643440
A_23_P349463	3.77105	3.77105	up	237.029	237.029	up	8.48924	46.4706	3850.62	-1.91497	0	-1.81941	6.06951	calcineurin B homologous protein 2	NM_022097	CHP2	Homo sapiens calcineurin B homologous protein 2 (CHP2), mRNA [NM_022097]	63928	GO:0005737|GO:0005509	NM_022097	THC2473142	Hs.178589
A_24_P220947	8.04137	8.04137	up	2.55126	2.55126	up	3.56326	41.5934	312.515	-4.95893	-1.95149	-0.696323	0.654888	aldo-keto reductase family 1, member C1 (dihydrodiol dehydrogenase 1; 20-alpha (3-alpha)-hydroxysteroid dehydrogenase)	NM_001353	AKR1C1	Homo sapiens aldo-keto reductase family 1, member C1 (dihydrodiol dehydrogenase 1; 20-alpha (3-alpha)-hydroxysteroid dehydrogenase) (AKR1C1), mRNA [NM_001353]	1645	GO:0047718|GO:0042632|GO:0030299|GO:0006805|GO:0047006|GO:0007586|GO:0015721|GO:0016491|GO:0047115|GO:0046683|GO:0051260|GO:0005829|GO:0031406|GO:0047042|GO:0004033|GO:0008206|GO:0005737|GO:0032052|GO:0055114	NM_001353	NP078823	Hs.460260
A_23_P433218	2.22309	2.22309	up	2.58334	2.58334	up	222.748	718.818	488.452	-0.292041	0.860528	-1.36923	0	olfactory receptor, family 7, subfamily E, member 91 pseudogene	NR_002185	OR7E91P	Homo sapiens olfactory receptor, family 7, subfamily E, member 91 pseudogene (OR7E91P), non-coding RNA [NR_002185]	79315		NR_002185	NP511110	Hs.327033
A_24_P295590	3.44724	3.44724	up	8.41466	8.41466	up	4.61978	23.1175	545.774	-2.97066	-1.18522	0	3.07291	Ras association (RalGDS/AF-6) domain family member 4	NM_032023	RASSF4	Homo sapiens Ras association (RalGDS/AF-6) domain family member 4 (RASSF4), mRNA [NM_032023]	83937	GO:0005515|GO:0007049|GO:0007165	NM_032023	THC2601693	Hs.522895
A_23_P16673	5.51689	5.51689	up	2.55034	2.55034	up	21.195	169.736	2260.69	-3.29352	-0.829663	1.25192	2.60262	calponin 2	NM_004368	CNN2	Homo sapiens calponin 2 (CNN2), transcript variant 1, mRNA [NM_004368]	1265	GO:0031032|GO:0007010|GO:0005516|GO:0005856|GO:0003779|GO:0005911	NM_004368	NP1200974	Hs.651512
A_23_P19624	2.73008	2.73008	up	3.86715	3.86715	up	24.6889	97.8417	44.4442	-0.00736761	1.44157	-1.95127	0	bone morphogenetic protein 6	NM_001718	BMP6	Homo sapiens bone morphogenetic protein 6 (BMP6), mRNA [NM_001718]	654	GO:0005515|GO:0005576|GO:0051216|GO:0040007|GO:0006955|GO:0030509|GO:0005125|GO:0006954|GO:0005615|GO:0007275|GO:0045944|GO:0008083|GO:0060395|GO:0001501|GO:0032349|GO:0045669|GO:0060389|GO:0030501	NM_001718	THC2474595	Hs.285671
A_24_P89891	2.07644	2.07644	up	13.0599	13.0599	up	52.4888	158.21	86.0934	0.782285	1.8364	-3.05165	0.655412	TNF receptor-associated factor 1	NM_005658	TRAF1	Homo sapiens TNF receptor-associated factor 1 (TRAF1), mRNA [NM_005658]	7185	GO:0043123|GO:0005515|GO:0005737|GO:0008270|GO:0042981|GO:0007165|GO:0006461	NM_005658	THC2601826	Hs.531251
A_23_P119916	8.61809	8.61809	up	45.8415	45.8415	up	846.069	10584.4	47301.3	0.554388	3.66176	0	5.51858	wingless-type MMTV integration site family, member 6	NM_006522	WNT6	Homo sapiens wingless-type MMTV integration site family, member 6 (WNT6), mRNA [NM_006522]	7475	GO:0005576|GO:0005515|GO:0007275|GO:0007223|GO:0005201|GO:0007267|GO:0004871|GO:0005578	NM_006522	THC2471878	Hs.29764
A_24_P478940	24.608	24.608	up	3.29451	3.29451	up	3147.66	112437	159646	-4.62105	0	-1.51743	0.202637				Q4TBH3_TETNG (Q4TBH3) Chromosome 13 SCAF7124, whole genome shotgun sequence, partial (3%) [THC2668815]				THC2668815
A_23_P382602	2.77235	2.77235	up	2.07451	2.07451	up	68.2713	274.747	281.137	-0.148386	1.32272	0	1.05277	B-cell CLL/lymphoma 9	NM_004326	BCL9	Homo sapiens B-cell CLL/lymphoma 9 (BCL9), mRNA [NM_004326]	607	GO:0005634|GO:0005515|GO:0017015|GO:0016055	NM_004326	THC2463951	Hs.415209
A_24_P246518	7.20844	7.20844	up	4.95852	4.95852	up	10.4368	109.209	185.982	-2.84969	0	-1.84496	0.464953	polycystic kidney disease 1-like 2	NM_052892	PKD1L2	Homo sapiens polycystic kidney disease 1-like 2 (PKD1L2), transcript variant 1, mRNA [NM_052892]	114780	GO:0016020|GO:0007218|GO:0005529|GO:0006811|GO:0005216|GO:0005488|GO:0016021|GO:0005509	NM_052892	NP852902	Hs.413525
A_23_P1823	2.26571	2.26571	up	17.8612	17.8612	up	8.77283	28.853	329.361	-1.17996	0	-0.948997	3.20976	paired box 6	NM_000280	PAX6	Homo sapiens paired box 6 (PAX6), transcript variant 1, mRNA [NM_000280]	5080	GO:0005515|GO:0048663|GO:0003700|GO:0009887|GO:0007275|GO:0030154|GO:0007601|GO:0006355|GO:0009611|GO:0005634|GO:0043565|GO:0001654|GO:0007417|GO:0003677|GO:0005737	NM_000280	THC2624532	Hs.270303
A_32_P34003	2.60352	2.60352	up	3.99548	3.99548	up	66.3396	250.716	499.408	-0.481536	0.89893	-0.408392	1.58998	fidgetin		FIGN	fidgetin [Source:HGNC Symbol;Acc:13285] [ENST00000333129]	55137	GO:0005634|GO:0005524|GO:0017111|GO:0000166|GO:0016363		THC2660651
A_23_P250629	2.02699	2.02699	up	3.75484	3.75484	up	308.625	908.09	13420	-3.68892	-2.66959	-0.996055	0.912695	proteasome (prosome, macropain) subunit, beta type, 8 (large multifunctional peptidase 7)	NM_004159	PSMB8	Homo sapiens proteasome (prosome, macropain) subunit, beta type, 8 (large multifunctional peptidase 7) (PSMB8), transcript variant 1, mRNA [NM_004159]	5696	GO:0005515|GO:0031145|GO:0051603|GO:0006955|GO:0000502|GO:0008233|GO:0004298|GO:0005634|GO:0005737|GO:0051436|GO:0044419|GO:0005839|GO:0051437	NM_004159	THC2591571	Hs.180062
A_24_P103264	2.52493	2.52493	up	53.7692	53.7692	up	9.34601	34.2549	3665.32	-1.33624	0	0.689656	6.43836	UDP glycosyltransferase 8	NM_003360	UGT8	Homo sapiens UDP glycosyltransferase 8 (UGT8), transcript variant 2, mRNA [NM_003360]	7368	GO:0016020|GO:0008152|GO:0007417|GO:0008489|GO:0003851|GO:0007422|GO:0016758|GO:0016021	NM_003360	THC2470851	Hs.144197
A_24_P66780	2.55557	2.55557	up	14.3096	14.3096	up	18.1841	67.4569	108.201	0	1.35364	-2.10671	1.7322	family with sequence similarity 83, member B	NM_001010872	FAM83B	Homo sapiens family with sequence similarity 83, member B (FAM83B), mRNA [NM_001010872]	222584		NM_001010872	THC2477695	Hs.657974
A_23_P200138	2.01941	2.01941	up	2.4803	2.4803	up	4.36338	12.7907	43.1258	-1.02967	-0.015739	0.124082	1.43459	SLAM family member 8	NM_020125	SLAMF8	Homo sapiens SLAM family member 8 (SLAMF8), mRNA [NM_020125]	56833	GO:0016020|GO:0016021	NM_020125	THC2465098	Hs.438683
A_23_P70660	5.21648	5.21648	up	3.86397	3.86397	up	1174.96	8897.05	23336.9	-1.52108	0.861993	0	1.95008	family with sequence similarity 46, member A	NM_017633	FAM46A	Homo sapiens family with sequence similarity 46, member A (FAM46A), mRNA [NM_017633]	55603		NM_017633	THC2478403	Hs.10784
A_32_P232214	4.17917	4.17917	up	2.10931	2.10931	up	44.833	271.979	60.6815	0.805623	2.86884	-0.675216	0.401556	UPF0632 protein A	XM_371250	LOC388630	PREDICTED: Homo sapiens UPF0632 protein A (LOC388630), mRNA [XM_371250]	388630	GO:0016020|GO:0016021	XM_371250	THC2623365	Hs.576171
A_24_P260101	65.9504	65.9504	up	29.5044	29.5044	up	3.89643	373.02	205.321	-0.834725	5.20858	-0.838767	4.04409	membrane metallo-endopeptidase	NM_007289	MME	Homo sapiens membrane metallo-endopeptidase (MME), transcript variant 2b, mRNA [NM_007289]	4311	GO:0005515|GO:0005886|GO:0042277|GO:0004222|GO:0008233|GO:0006518|GO:0006508|GO:0005887|GO:0046872|GO:0005624|GO:0007267|GO:0008270|GO:0008237	NM_007289	THC2496307	Hs.307734
A_32_P146635	5.22925	5.22925	up	2.40925	2.40925	up	172.38	1308.5	284.283	0.119031	2.50564	-1.26858	0		CR603982		full-length cDNA clone CS0DF021YL03 of Fetal brain of Homo sapiens (human). [CR603982]				THC2548286	Hs.120633
A_23_P149545	2.43765	2.43765	up	4.86543	4.86543	up	119.377	422.415	240.594	-1.03072	0.254775	-3.14297	-0.860402	histone cluster 2, H2be	NM_003528	HIST2H2BE	Homo sapiens histone cluster 2, H2be (HIST2H2BE), mRNA [NM_003528]	8349	GO:0005634|GO:0005515|GO:0003677|GO:0042742|GO:0000786|GO:0005694|GO:0006334	NM_003528	THC2572038	Hs.2178
A_32_P164477	2.58086	2.58086	up	18.5365	18.5365	up	3.66843	13.7433	296.023	-0.906611	0.461241	0.374726	4.58703		AI379175		AI379175 tc66c08.x1 Soares_NhHMPu_S1 Homo sapiens cDNA clone IMAGE:2069582 3', mRNA sequence [AI379175]					Hs.493819
A_24_P744297	5.50112	5.50112	up	8.06702	8.06702	up	14.2387	113.702	61.7344	-0.712268	1.74746	-2.44881	0.563229		BX098660		BX098660 Soares placenta Nb2HP Homo sapiens cDNA clone IMAGp998L03214, mRNA sequence [BX098660]				THC2721587	Hs.93739
A_32_P39944	7.98083	7.98083	up	64.9503	64.9503	up	3.54577	41.0777	431.326	-1.09602	1.90052	-1.03151	4.98975		AK095791		Homo sapiens cDNA FLJ38472 fis, clone FEBRA2022148. [AK095791]				THC2610351	Hs.715755
A_24_P486544	2.90734	2.90734	up	5.37624	5.37624	up	3.89093	16.4209	50.9196	-1.5397	0	-1.09703	1.32957
A_23_P211252	2.39687	2.39687	up	3.13145	3.13145	up	55.8457	194.304	407.606	-1.26115	0	-0.881089	0.765741	lanosterol synthase (2,3-oxidosqualene-lanosterol cyclase)	NM_001001438	LSS	Homo sapiens lanosterol synthase (2,3-oxidosqualene-lanosterol cyclase) (LSS), transcript variant 2, mRNA [NM_001001438]	4047	GO:0016125|GO:0005792|GO:0016866|GO:0016020|GO:0008202|GO:0005789|GO:0000250|GO:0006694|GO:0006695|GO:0005783	NM_001001438	THC2782424	Hs.596543
A_23_P104438	27.1032	27.1032	up	117.685	117.685	up	11.3864	447.975	1656.77	-1.64697	3.11342	-2.18161	4.69718	myopalladin	NM_032578	MYPN	Homo sapiens myopalladin (MYPN), mRNA [NM_032578]	84665	GO:0005634|GO:0005737|GO:0003779|GO:0030017	NM_032578	THC2744697	Hs.55205
A_24_P129341	6.62026	6.62026	up	5.81368	5.81368	up	32.0513	308.012	2977.66	-3.24778	-0.520894	-0.0903435	2.44911	aldo-keto reductase family 1, member B10 (aldose reductase)	NM_020299	AKR1B10	Homo sapiens aldo-keto reductase family 1, member B10 (aldose reductase) (AKR1B10), mRNA [NM_020299]	57016	GO:0005515|GO:0008202|GO:0004033|GO:0005737|GO:0007586|GO:0006081|GO:0016491|GO:0005575|GO:0055114	NM_020299	THC2488021	Hs.116724
A_23_P131676	6.21616	6.21616	up	2.1304	2.1304	up	8662.67	78166.7	259.242	5.90321	8.53923	-1.09113	0	chemokine (C-X-C motif) receptor 7	NM_020311	CXCR7	Homo sapiens chemokine (C-X-C motif) receptor 7 (CXCR7), mRNA [NM_020311]	57007	GO:0005515|GO:0004872|GO:0008150|GO:0004930|GO:0005886|GO:0007186|GO:0044419|GO:0016021|GO:0007165	NM_020311	THC2461058	Hs.471751
A_32_P166733	2.49333	2.49333	up	6.28002	6.28002	up	1120.64	4055.95	883.335	2.67939	3.99747	-1.15543	1.49535		BU686948		UI-CF-DU1-ado-e-06-0-UI.s1 UI-CF-DU1 Homo sapiens cDNA clone UI-CF-DU1-ado-e-06-0-UI 3', mRNA sequence [BU686948]				THC2638854	Hs.638070
A_24_P602168	2.06542	2.06542	up	2.69051	2.69051	up	3.62822	10.878	257.042	-3.44434	-2.3979	0.433619	1.8615				ALU1_HUMAN (P39188) Alu subfamily J sequence contamination warning entry, partial (9%) [THC2645797]				THC2645797
A_23_P302018	12.4703	12.4703	up	25.8539	25.8539	up	3.69909	66.9603	174.833	-2.94999	0.690433	-2.92039	1.77191	TXK tyrosine kinase	NM_003328	TXK	Homo sapiens TXK tyrosine kinase (TXK), mRNA [NM_003328]	7294	GO:0005515|GO:0007243|GO:0004715|GO:0005524|GO:0016740|GO:0006468|GO:0005737|GO:0000166	NM_003328	THC2476508	Hs.479669
A_23_P113161	3.60338	3.60338	up	4.65551	4.65551	up	52.9779	277.11	810.703	-0.630592	1.21876	0.245412	2.46435	chromosome 1 open reading frame 21	NM_030806	C1orf21	Homo sapiens chromosome 1 open reading frame 21 (C1orf21), mRNA [NM_030806]	81563		NM_030806	THC2607010	Hs.719188
A_32_P98072	2.76268	2.76268	up	14.888	14.888	up	111.337	446.495	634.745	-0.745868	0.7202	-2.97146	0.924615	trichohyalin	NM_007113	TCHH	Homo sapiens trichohyalin (TCHH), mRNA [NM_007113]	7062	GO:0030674|GO:0008150|GO:0031424|GO:0005856|GO:0045109|GO:0005509	NM_007113	THC2603570	Hs.432416
A_24_P912799	2.63711	2.63711	up	123	123	up	362.336	1387.03	777.151	3.28779	4.68675	-3.39462	3.5479	sema domain, seven thrombospondin repeats (type 1 and type 1-like), transmembrane domain (TM) and short cytoplasmic domain, (semaphorin) 5A	NM_003966	SEMA5A	Homo sapiens sema domain, seven thrombospondin repeats (type 1 and type 1-like), transmembrane domain (TM) and short cytoplasmic domain, (semaphorin) 5A (SEMA5A), mRNA [NM_003966]	9037	GO:0007399|GO:0004872|GO:0007155|GO:0005886|GO:0007275|GO:0030154|GO:0007411|GO:0007267|GO:0001569|GO:0016021|GO:0008046	NM_003966	THC2619642	Hs.27621
A_24_P142743	6.58361	6.58361	up	2.61988	2.61988	up	33.4459	319.635	5156.26	-3.82294	-1.10407	1.21514	2.60464	calponin 2	NM_004368	CNN2	Homo sapiens calponin 2 (CNN2), transcript variant 1, mRNA [NM_004368]	1265	GO:0031032|GO:0007010|GO:0005516|GO:0005856|GO:0003779|GO:0005911	NM_004368	NP1200974	Hs.651512
A_23_P57570	65.046	65.046	up	33.9873	33.9873	up	6.89654	651.177	255.842	-2.81846	3.20493	-3.53291	1.55401	alpha 1,4-galactosyltransferase	NM_017436	A4GALT	Homo sapiens alpha 1,4-galactosyltransferase (A4GALT), mRNA [NM_017436]	53947	GO:0008610|GO:0007009|GO:0050512|GO:0008378|GO:0016757|GO:0006688|GO:0030173|GO:0005795|GO:0016020|GO:0000139|GO:0005624|GO:0016021|GO:0005794	NM_017436	THC2462020	Hs.105956
A_23_P96271	2.46955	2.46955	up	2.32746	2.32746	up	32.1457	115.236	133.251	-1.30425	0	-1.31232	-0.0935636	myomesin 1, 185kDa	NM_003803	MYOM1	Homo sapiens myomesin 1, 185kDa (MYOM1), transcript variant 1, mRNA [NM_003803]	8736	GO:0008307|GO:0005863|GO:0031430|GO:0006936	NM_003803	THC2471185	Hs.464469
A_23_P167389	4.65681	4.65681	up	11.4958	11.4958	up	3.45328	23.3436	2217.69	-4.96308	-2.74373	0	3.52303	ArfGAP with RhoGAP domain, ankyrin repeat and PH domain 3	NM_022481	ARAP3	Homo sapiens ArfGAP with RhoGAP domain, ankyrin repeat and PH domain 3 (ARAP3), mRNA [NM_022481]	64411	GO:0030675|GO:0008060|GO:0005515|GO:0005547|GO:0030336|GO:0016192|GO:0005886|GO:0035021|GO:0008360|GO:0007165|GO:0005100|GO:0030027|GO:0035024|GO:0032312|GO:0046872|GO:0001726|GO:0043325|GO:0007010|GO:0005737|GO:0005856|GO:0008270|GO:0005622	NM_022481	THC2463407	Hs.25277
A_23_P139919	3.33122	3.33122	up	2.73179	2.73179	up	76.7598	371.18	4724.98	-3.10731	-1.37126	0.545892	1.99574	carbohydrate (chondroitin 4) sulfotransferase 11	NM_018413	CHST11	Homo sapiens carbohydrate (chondroitin 4) sulfotransferase 11 (CHST11), transcript variant 1, mRNA [NM_018413]	50515	GO:0051216|GO:0035121|GO:0047756|GO:0042733|GO:0030512|GO:0033037|GO:0016740|GO:0043066|GO:0048589|GO:0001537|GO:0002063|GO:0030206|GO:0042127|GO:0009791|GO:0048704|GO:0016020|GO:0000139|GO:0016051|GO:0007585|GO:0016021|GO:0048703|GO:0005794	NM_018413	THC2473839	Hs.17569
A_23_P413268	8.12723	8.12723	up	35.966	35.966	up	11.0187	129.993	248.185	-1.33542	1.68735	-2.85135	2.31721	hypothetical LOC90768	NR_027107	MGC45800	Homo sapiens hypothetical LOC90768 (MGC45800), non-coding RNA [NR_027107]	90768		NR_027107	THC2480518	Hs.175465
A_24_P392151	2.22275	2.22275	up	2.29998	2.29998	up	4.19661	13.5406	1124.59	-4.19969	-3.04735	1.82388	3.0255	chromosome 11 open reading frame 86	NM_001136485	C11orf86	Homo sapiens chromosome 11 open reading frame 86 (C11orf86), mRNA [NM_001136485]	254439		NM_001136485	THC2643325	Hs.232604
A_23_P45821	2.61156	2.61156	up	3.47259	3.47259	up	6.22224	23.5881	46.339	-1.10907	0.27584	-0.849129	0.946885
A_24_P283324	2.32103	2.32103	up	21.0892	21.0892	up	10.0581	33.8879	136.787	-0.55077	0.663995	-2.02447	2.37396	aldehyde dehydrogenase 8 family, member A1	NM_022568	ALDH8A1	Homo sapiens aldehyde dehydrogenase 8 family, member A1 (ALDH8A1), transcript variant 1, mRNA [NM_022568]	64577	GO:0042904|GO:0042574|GO:0005737|GO:0016491|GO:0001758|GO:0042573|GO:0055114|GO:0005622	NM_022568	NP1474110	Hs.486520
A_24_P379233	27.0188	27.0188	up	123.927	123.927	up	3.39439	133.13	835.89	-3.40608	1.34981	-3.25617	3.69717	gap junction protein, beta 3, 31kDa	NM_024009	GJB3	Homo sapiens gap junction protein, beta 3, 31kDa (GJB3), transcript variant 1, mRNA [NM_024009]	2707	GO:0005515|GO:0030054|GO:0005922|GO:0005886|GO:0001890|GO:0001701|GO:0043588|GO:0007605|GO:0005921|GO:0016021|GO:0007154|GO:0005243	NM_024009	THC2472470	Hs.522561
A_23_P43283	2.22871	2.22871	up	4.65966	4.65966	up	7.77612	25.1573	63.1546	-1.15621	0	-1.19543	1.02479	G protein-coupled receptor 124	NM_032777	GPR124	Homo sapiens G protein-coupled receptor 124 (GPR124), mRNA [NM_032777]	25960	GO:0005515|GO:0007218|GO:0004930|GO:0005886|GO:0007186|GO:0016021|GO:0007165	NM_032777	THC2461872	Hs.274136
A_32_P181077	4.32901	4.32901	up	20.9155	20.9155	up	17.0806	107.334	629.363	-2.16194	-0.0479007	-2.18574	2.20076	dedicator of cytokinesis 8	NM_203447	DOCK8	Homo sapiens dedicator of cytokinesis 8 (DOCK8), mRNA [NM_203447]	81704	GO:0005085	NM_203447	THC2663233	Hs.132599
A_24_P696470	2.48881	2.48881	up	3.44395	3.44395	up	156.556	565.599	92.0936	1.69271	3.00817	-1.69762	0.0864463	HEAT repeat containing 4	NM_203309	HEATR4	Homo sapiens HEAT repeat containing 4 (HEATR4), mRNA [NM_203309]	399671	GO:0005488	NM_203309	NP1146265	Hs.660774
A_23_P41390	2.15221	2.15221	up	9.91244	9.91244	up	78.6822	245.815	543.11	-0.270024	0.835793	-1.63289	1.67634	SH3 domain and tetratricopeptide repeats 1	NM_018986	SH3TC1	Homo sapiens SH3 domain and tetratricopeptide repeats 1 (SH3TC1), mRNA [NM_018986]	54436	GO:0008150|GO:0005488|GO:0005575	NM_018986	THC2661086	Hs.479116
A_23_P56347	5.08321	5.08321	up	3.60486	3.60486	up	3.5522	26.2109	23.6078	-2.34574	0	-2.30397	-0.454029	pregnancy specific beta-1-glycoprotein 3	NM_021016	PSG3	Homo sapiens pregnancy specific beta-1-glycoprotein 3 (PSG3), mRNA [NM_021016]	5671	GO:0006952|GO:0005576|GO:0007565	NM_021016	THC2542332	Hs.654413
A_24_P82155	3.06352	3.06352	up	19.0067	19.0067	up	3.47118	15.4364	122.04	-0.0465803	1.56861	0	4.24843	ankyrin repeat and death domain containing 1A	NM_182703	ANKDD1A	Homo sapiens ankyrin repeat and death domain containing 1A (ANKDD1A), mRNA [NM_182703]	348094	GO:0005515|GO:0007165	NM_182703	THC2492948	Hs.207157
A_32_P213831	2.27642	2.27642	up	3.41045	3.41045	up	25.6214	84.6647	75.2566	-0.713701	0.473063	-1.76996	0	family with sequence similarity 40, member B	NM_020704	FAM40B	Homo sapiens family with sequence similarity 40, member B (FAM40B), transcript variant 1, mRNA [NM_020704]	57464	GO:0008150|GO:0003674|GO:0005575	NM_020704	THC2682813	Hs.489988
A_24_P203000	2.02651	2.02651	up	7.21489	7.21489	up	272.658	802.074	240.804	1.23545	2.25445	-2.63552	0.215454	interleukin 2 receptor, beta	NM_000878	IL2RB	Homo sapiens interleukin 2 receptor, beta (IL2RB), mRNA [NM_000878]	3560	GO:0045885|GO:0005887|GO:0004872|GO:0005886|GO:0019976|GO:0004911|GO:0009897|GO:0044419|GO:0019221|GO:0007165|GO:0006461	NM_000878	THC2462560	Hs.474787
A_24_P273726	2.23812	2.23812	up	4.94839	4.94839	up	46.2012	150.101	817.674	-1.16229	0	-0.164487	2.14247	methionine sulfoxide reductase B3	NM_001031679	MSRB3	Homo sapiens methionine sulfoxide reductase B3 (MSRB3), transcript variant 2, mRNA [NM_001031679]	253827	GO:0030091|GO:0046872|GO:0008113|GO:0008270|GO:0005739|GO:0016491|GO:0000318|GO:0005783|GO:0055114	NM_001031679	THC2540060	Hs.339024
A_24_P68222	3.77631	3.77631	up	2.41008	2.41008	up	475.535	2606.74	838.073	0.471973	2.38895	-0.820348	0.448732	non-protein coding RNA 103	BC019893	NCRNA00103	Homo sapiens cDNA clone IMAGE:5001663. [BC019893]	401577			THC2519461	Hs.444541
A_32_P87476	4.77107	4.77107	up	5.48615	5.48615	up	9.43361	65.3343	341.638	-1.88196	0.372355	0	2.45579		BC033986		Homo sapiens cDNA clone IMAGE:5295746. [BC033986]				THC2606872	Hs.238964
A_24_P927304	11.7964	11.7964	up	24.8237	24.8237	up	6.00245	102.784	1545.62	-3.56027	0	-1.02627	3.60738	troponin T type 2 (cardiac)	S71126	TNNT2	troponin T {exons 14-15} [human, familial hypertrophic cardiomyopathy, family AU, lymphocytes, mRNA Partial Mutant, 84 nt]. [S71126]	7139	GO:0005861|GO:0032781|GO:0008016|GO:0005523|GO:0007507|GO:0031013|GO:0055009|GO:0030049|GO:0045214|GO:0055010|GO:0005865|GO:0005200|GO:0030172|GO:0051592|GO:0005737|GO:0003779|GO:0030017|GO:0032780
A_23_P16722	3.01276	3.01276	up	2.23861	2.23861	up	3.79916	16.615	31.8681	-1.45505	0.136038	-0.39006	0.772545	dedicator of cytokinesis 10	NM_014689	DOCK10	Homo sapiens dedicator of cytokinesis 10 (DOCK10), mRNA [NM_014689]	55619	GO:0005085	NM_014689	THC2470751	Hs.46578
A_32_P66364	5.75984	5.75984	up	4.17132	4.17132	up	8.03338	67.167	1422.97	-5.38394	-2.85791	-0.816532	1.24397	protein phosphatase 1, regulatory (inhibitor) subunit 1C	NM_001080545	PPP1R1C	Homo sapiens protein phosphatase 1, regulatory (inhibitor) subunit 1C (PPP1R1C), mRNA [NM_001080545]	151242	GO:0005737|GO:0004864|GO:0007165	NM_001080545	THC2535375	Hs.10941
A_24_P139993	2.59194	2.59194	up	180.802	180.802	up	23.9484	90.1051	1153.14	-1.6629	-0.288873	-4.41244	3.08582	caspase 10, apoptosis-related cysteine peptidase	NM_032977	CASP10	Homo sapiens caspase 10, apoptosis-related cysteine peptidase (CASP10), transcript variant D, mRNA [NM_032977]	843	GO:0043123|GO:0006508|GO:0008624|GO:0005515|GO:0042802|GO:0008233|GO:0042981|GO:0006917|GO:0004197	NM_032977	THC2485181	Hs.5353
A_23_P132308	5.48354	5.48354	up	7.51197	7.51197	up	4.77367	37.998	122.443	-0.930911	1.5242	0	2.90919	chromosome 22 open reading frame 23	NM_032561	C22orf23	Homo sapiens chromosome 22 open reading frame 23 (C22orf23), mRNA [NM_032561]	84645	GO:0008150|GO:0003674|GO:0005575	NM_032561	THC2474037	Hs.517612
A_32_P216015	13.8324	13.8324	up	3.19609	3.19609	up	16.2146	325.575	20.9982	0.319567	4.10955	-1.82453	-0.148223				AB188277 ribosomal protein L27a {Pan troglodytes} (exp=-1; wgp=0; cg=0), partial (28%) [THC2581848]				THC2581848
A_23_P170280	2.76722	2.76722	up	12.1886	12.1886	up	78.7433	316.304	1079.82	-1.11338	0.355062	-1.78411	1.82335	ATPase, class V, type 10D	NM_020453	ATP10D	Homo sapiens ATPase, class V, type 10D (ATP10D), mRNA [NM_020453]	57205	GO:0000287|GO:0015914|GO:0005524|GO:0000166|GO:0015662|GO:0016820|GO:0006754|GO:0016787|GO:0016020|GO:0008152|GO:0006812|GO:0004012|GO:0016021	NM_020453	NP349657	Hs.437241
A_24_P602871	4.18522	4.18522	up	16.1183	16.1183	up	17.8031	108.159	534.532	-1.13166	0.93364	-1.07498	2.93565	sterile alpha motif domain containing 5	NM_001030060	SAMD5	Homo sapiens sterile alpha motif domain containing 5 (SAMD5), mRNA [NM_001030060]	389432		NM_001030060	THC2650324	Hs.567973
A_23_P210176	2.36523	2.36523	up	672.059	672.059	up	869.798	2986.34	4478.72	3.80473	5.04672	-4.06414	5.3283	integrin, alpha 6	NM_000210	ITGA6	Homo sapiens integrin, alpha 6 (ITGA6), transcript variant 2, mRNA [NM_000210]	3655	GO:0050900|GO:0008305|GO:0004872|GO:0005515|GO:0005886|GO:0007229|GO:0046847|GO:0007044|GO:0031668|GO:0007160|GO:0031581|GO:0043236|GO:0042475|GO:0022409|GO:0050873|GO:0005178|GO:0009897|GO:0016021|GO:0033627|GO:0005913|GO:0016323	NM_000210	THC2608054	Hs.133397
A_23_P153971	2.76515	2.76515	up	16.7688	16.7688	up	45.0705	180.909	472.42	0.692873	2.16023	-0.825782	3.24192	sphingosine-1-phosphate phosphotase 2	NM_152386	SGPP2	Homo sapiens sphingosine-1-phosphate phosphotase 2 (SGPP2), mRNA [NM_152386]	130367	GO:0016787|GO:0016020|GO:0005789|GO:0016021|GO:0005783	NM_152386	THC2474628	Hs.591604
A_23_P65506	7.47418	7.47418	up	9.58806	9.58806	up	10.2758	111.488	69.3173	-1.9132	0.98872	-3.26124	0	spectrin, beta, erythrocytic	NM_000347	SPTB	Homo sapiens spectrin, beta, erythrocytic (SPTB), transcript variant 2, mRNA [NM_000347]	6710	GO:0005515|GO:0014731|GO:0031235|GO:0043234|GO:0005938|GO:0015629|GO:0051015|GO:0008091|GO:0005829|GO:0005200|GO:0051693|GO:0005737|GO:0003779	NM_000347	THC2496058	Hs.417303
A_32_P437004	255.097	255.097	up	7.48576	7.48576	up	4.04546	1498.03	49.1941	-2.24051	5.75439	-2.38132	0.522833	Xg blood group	NM_175569	XG	Homo sapiens Xg blood group (XG), transcript variant 1, mRNA [NM_175569]	7499	GO:0016020|GO:0008150|GO:0003674|GO:0016021	NM_175569	THC2475444	Hs.179675
A_32_P119348	2.27038	2.27038	up	19.2012	19.2012	up	5.54599	18.2779	1746.81	-3.19517	-2.01224	0	4.26312	bicaudal C homolog 1 (Drosophila)	AK130049	BICC1	bicaudal C homolog 1 (Drosophila) [Source:HGNC Symbol;Acc:19351] [ENST00000373886]	80114	GO:0007275|GO:0003723		THC2601548	Hs.100261
A_24_P219474	3.41493	3.41493	up	6.05115	6.05115	up	393.598	1951.11	2528.5	0.754486	2.52634	0	2.59721	mannosyl (alpha-1,6-)-glycoprotein beta-1,6-N-acetyl-glucosaminyltransferase, isozyme B	NM_144677	MGAT5B	Homo sapiens mannosyl (alpha-1,6-)-glycoprotein beta-1,6-N-acetyl-glucosaminyltransferase, isozyme B (MGAT5B), transcript variant 1, mRNA [NM_144677]	146664	GO:0016757|GO:0046872|GO:0016020|GO:0000139|GO:0016021|GO:0030144|GO:0005794	NM_144677	THC2482283	Hs.144531
A_23_P70670	2.15834	2.15834	up	21.8103	21.8103	up	150.31	470.93	3393.36	0	1.10992	-0.791003	3.65593	CD83 molecule	NM_004233	CD83	Homo sapiens CD83 molecule (CD83), transcript variant 1, mRNA [NM_004233]	9308	GO:0006952|GO:0032743|GO:0032713|GO:0005887|GO:0014070|GO:0005886|GO:0043372|GO:0009897|GO:0007165|GO:0032733|GO:0006959	NM_004233	THC2466220	Hs.595133
A_24_P29859	8.39698	8.39698	up	4.82097	4.82097	up	10.8701	132.496	71.692	-0.112709	2.95716	-0.501346	1.76798	chromosome 8 open reading frame 46	NM_152765	C8orf46	Homo sapiens chromosome 8 open reading frame 46 (C8orf46), mRNA [NM_152765]	254778		NM_152765	THC2632766	Hs.268869
A_23_P10902	2.48338	2.48338	up	6.69661	6.69661	up	10.1063	36.4319	154.322	-1.39078	-0.0784712	-1.04235	1.70108	frizzled-related protein	NM_001463	FRZB	Homo sapiens frizzled-related protein (FRZB), mRNA [NM_001463]	2487	GO:0030178|GO:0001501|GO:0005576|GO:0016020|GO:0007275|GO:0030154|GO:0017147	NM_001463	THC2470543	Hs.720164
A_23_P161231	4.33341	4.33341	up	4.09479	4.09479	up	29.8948	188.05	209.41	-0.611253	1.50425	-0.677448	1.35634	sideroflexin 3	NM_030971	SFXN3	Homo sapiens sideroflexin 3 (SFXN3), mRNA [NM_030971]	81855	GO:0016020|GO:0055085|GO:0006812|GO:0005739|GO:0031966|GO:0016021|GO:0006826|GO:0008324	NM_030971	THC2493869	Hs.283844
A_23_P2233	3.29157	3.29157	up	6.65824	6.65824	up	318.074	1519.78	4404.58	-0.578035	1.14074	-0.362371	2.37277	silver homolog (mouse)	NM_006928	SILV	Homo sapiens silver homolog (mouse) (SILV), mRNA [NM_006928]	6490	GO:0032438|GO:0042470|GO:0042438|GO:0005576|GO:0005515|GO:0005886|GO:0005789|GO:0005768|GO:0032585|GO:0016021|GO:0005783|GO:0005794	NM_006928	THC2469768	Hs.95972
A_23_P500328	8.5991	8.5991	up	2.08495	2.08495	up	34.7371	433.605	24.3342	0	3.10419	-2.41427	-1.35426	doublecortin	NM_000555	DCX	Homo sapiens doublecortin (DCX), transcript variant 1, mRNA [NM_000555]	1641	GO:0007399|GO:0005515|GO:0005875|GO:0007275|GO:0030154|GO:0007420|GO:0021952|GO:0048813|GO:0007242|GO:0008017|GO:0001764|GO:0007417|GO:0005737|GO:0005856|GO:0048675|GO:0005622	NM_000555	THC2612491	Hs.34780
A_24_P921402	2.09436	2.09436	up	4.33857	4.33857	up	167.511	509.265	28.5952	2.30977	3.37628	-3.19863	-1.08141								THC2484646
A_23_P350005	2.34475	2.34475	up	312.41	312.41	up	3.79021	12.9005	4355.64	-1.22943	0	-0.191102	8.09619	tripartite motif family-like 2	NM_173553	TRIML2	Homo sapiens tripartite motif family-like 2 (TRIML2), mRNA [NM_173553]	205860		NM_173553	THC2485145	Hs.276429
A_23_P417415	4.51926	4.51926	up	5.492	5.492	up	67.1155	440.289	948.781	-1.63024	0.54585	-1.10698	1.35035	acyl-CoA thioesterase 11	NM_147161	ACOT11	Homo sapiens acyl-CoA thioesterase 11 (ACOT11), transcript variant 2, mRNA [NM_147161]	26027	GO:0016787|GO:0016291|GO:0009409|GO:0009266|GO:0006631|GO:0004091|GO:0005737|GO:0007242	NM_147161	THC2470369	Hs.234786
A_23_P45871	2.76406	2.76406	up	2.03212	2.03212	up	3.30735	13.2701	12.419	-1.06804	0.398746	-1.02299	0	interferon-induced protein 44-like	NM_006820	IFI44L	Homo sapiens interferon-induced protein 44-like (IFI44L), mRNA [NM_006820]	10964	GO:0006955|GO:0005737	NM_006820	THC2481229	Hs.389724
A_24_P162211	2.68087	2.68087	up	3.53585	3.53585	up	34.2072	133.119	328.277	-1.4227	0	-0.82298	0.999076	lanosterol synthase (2,3-oxidosqualene-lanosterol cyclase)	NM_001001438	LSS	Homo sapiens lanosterol synthase (2,3-oxidosqualene-lanosterol cyclase) (LSS), transcript variant 2, mRNA [NM_001001438]	4047	GO:0016125|GO:0005792|GO:0016866|GO:0016020|GO:0008202|GO:0005789|GO:0000250|GO:0006694|GO:0006695|GO:0005783	NM_001001438	THC2782424	Hs.596543
A_23_P79587	212.25	212.25	up	13.2522	13.2522	up	115.771	35669.4	47889.2	-4.18264	3.54699	-0.0592747	3.66888	alkaline phosphatase, placental (Regan isozyme)	NM_001632	ALPP	Homo sapiens alkaline phosphatase, placental (Regan isozyme) (ALPP), mRNA [NM_001632]	250	GO:0016787|GO:0046872|GO:0004035|GO:0008152|GO:0005886|GO:0009986|GO:0016021|GO:0031225	NM_001632	THC2470635	Hs.284255
A_24_P380734	10.7139	10.7139	up	2.46403	2.46403	up	1973.3	30689.4	15.3462	7.01959	10.441	-2.12878	-0.827761	syndecan 2	NM_002998	SDC2	Homo sapiens syndecan 2 (SDC2), mRNA [NM_002998]	6383	GO:0005887|GO:0005515|GO:0016020|GO:0008150|GO:0008092|GO:0003674	NM_002998	THC2661179	Hs.1501
A_24_P902195	11.5097	11.5097	up	2.21623	2.21623	up	26.9687	450.579	256.661	-1.37904	2.14574	-0.117409	1.0307
A_32_P220463	3.45283	3.45283	up	2.15431	2.15431	up	18.3211	91.8278	13.8806	-1.66501	0.122771	-4.01344	-2.90621	fibrillarin-like 1	NR_024356	FBLL1	Homo sapiens fibrillarin-like 1 (FBLL1), non-coding RNA [NR_024356]	345630	GO:0005634|GO:0008033|GO:0016740|GO:0008168|GO:0003723|GO:0030529|GO:0006364|GO:0005730	NR_024356	THC2623630	Hs.166262
A_24_P887857	6.39614	6.39614	up	72.4934	72.4934	up	3.36244	31.2191	1527.68	-2.06494	0.612258	-0.257866	5.92191
A_24_P213494	36.7278	36.7278	up	10.5347	10.5347	up	10.8533	578.633	1963.25	-5.1017	0.0970993	-1.84058	1.5565	protein tyrosine phosphatase, receptor type, E	NM_006504	PTPRE	Homo sapiens protein tyrosine phosphatase, receptor type, E (PTPRE), transcript variant 1, mRNA [NM_006504]	5791	GO:0046627|GO:0007185|GO:0005515|GO:0016787|GO:0005886|GO:0006468|GO:0005737|GO:0005001|GO:0042803|GO:0016021|GO:0006470	NM_006504	THC2507620	Hs.127022
A_24_P81789	2.18388	2.18388	up	2.88271	2.88271	up	6.14546	19.4819	208.262	-2.2372	-1.1103	0.477344	2.00477	ras homolog gene family, member F (in filopodia)	NM_019034	RHOF	Homo sapiens ras homolog gene family, member F (in filopodia) (RHOF), mRNA [NM_019034]	54509	GO:0007015|GO:0007264|GO:0005886|GO:0005525|GO:0005856|GO:0005737|GO:0000166|GO:0003924|GO:0005622	NM_019034	THC2541060	Hs.720066
A_23_P92349	2.01008	2.01008	up	6.87961	6.87961	up	315.962	921.926	285.88	2.82862	3.83587	-0.938818	1.84351	fibroblast growth factor receptor-like 1	NM_001004356	FGFRL1	Homo sapiens fibroblast growth factor receptor-like 1 (FGFRL1), transcript variant 1, mRNA [NM_001004356]	53834	GO:0005515|GO:0004872|GO:0005007|GO:0005886|GO:0016021|GO:0008285|GO:0001558	NM_001004356	NP319055	Hs.193326
A_23_P121441	8.10586	8.10586	up	4.32535	4.32535	up	40.9491	481.826	31.0424	0.884412	3.90338	-2.46876	-0.355943	neuroligin 4, Y-linked	NM_014893	NLGN4Y	Homo sapiens neuroligin 4, Y-linked (NLGN4Y), transcript variant 1, mRNA [NM_014893]	22829	GO:0005515|GO:0016020|GO:0007155|GO:0016021	NM_014893	THC2479736	Hs.439199
A_23_P64121	4.64992	4.64992	up	2.37939	2.37939	up	3.52484	23.7921	16.2769	-1.36643	0.850776	-1.25059	0	chromosome 11 open reading frame 41	NM_012194	C11orf41	Homo sapiens chromosome 11 open reading frame 41 (C11orf41), mRNA [NM_012194]	25758	GO:0005634|GO:0016020|GO:0005737|GO:0043231|GO:0016021	NM_012194	THC2607514	Hs.502266
A_23_P422831	4.13845	4.13845	up	19.7346	19.7346	up	335.993	2018.44	1251.23	1.57134	3.62043	-1.67524	2.62742	family with sequence similarity 189, member A2	NM_004816	FAM189A2	Homo sapiens family with sequence similarity 189, member A2 (FAM189A2), transcript variant 1, mRNA [NM_004816]	9413	GO:0016020|GO:0008150|GO:0003674|GO:0016021|GO:0005575	NM_004816	THC2473726	Hs.118003
A_23_P161424	2.14845	2.14845	up	5.73387	5.73387	up	298.207	930.017	317.172	3.27132	4.37462	0	2.51951	plexin domain containing 2	NM_032812	PLXDC2	Homo sapiens plexin domain containing 2 (PLXDC2), mRNA [NM_032812]	84898	GO:0016020|GO:0016021	NM_032812	THC2472164	Hs.658134
A_23_P217109	2.07267	2.07267	up	2.39633	2.39633	up	854.864	2572.02	19379	-2.32537	-1.27388	0.075695	1.33652	solute carrier family 31 (copper transporters), member 2	NM_001860	SLC31A2	Homo sapiens solute carrier family 31 (copper transporters), member 2 (SLC31A2), mRNA [NM_001860]	1318	GO:0005887|GO:0016020|GO:0006825|GO:0005375|GO:0006811	NM_001860	THC2466664	Hs.24030
A_23_P165636	2.12603	2.12603	up	2.55993	2.55993	up	2770.46	8550.02	70916.9	-1.8693	-0.78114	0.611764	1.96787	capping protein (actin filament), gelsolin-like	NM_001747	CAPG	Homo sapiens capping protein (actin filament), gelsolin-like (CAPG), mRNA [NM_001747]	822	GO:0042470|GO:0005634|GO:0008290|GO:0051016|GO:0005737|GO:0003779|GO:0030031|GO:0006461	NM_001747	THC2469849	Hs.516155
A_23_P69810	7.72349	7.72349	up	50.5133	50.5133	up	120.315	1348.9	7157.14	-1.551	1.39825	-2.15586	3.50273	1-acylglycerol-3-phosphate O-acyltransferase 9	NM_032717	AGPAT9	Homo sapiens 1-acylglycerol-3-phosphate O-acyltransferase 9 (AGPAT9), mRNA [NM_032717]	84803	GO:0019432|GO:0004366|GO:0032006|GO:0016020|GO:0008415|GO:0008152|GO:0005789|GO:0016740|GO:0016021|GO:0005783|GO:0008654	NM_032717	THC2464807	Hs.99196
A_24_P586264	3.53618	3.53618	up	3.4062	3.4062	up	1794.79	9212.86	487.785	2.72026	4.54245	-1.76816	0		Z69892		H.sapiens mRNA (clone ICRFp507I1077). [Z69892]				THC2779431	Hs.709966
A_24_P52597	2.01363	2.01363	up	53.5022	53.5022	up	4.99547	14.6017	672.554	-1.0098	0	-0.519208	5.22232	cytochrome P450, family 17, subfamily A, polypeptide 1	NM_000102	CYP17A1	Homo sapiens cytochrome P450, family 17, subfamily A, polypeptide 1 (CYP17A1), mRNA [NM_000102]	1586	GO:0004508|GO:0005789|GO:0006704|GO:0043025|GO:0006694|GO:0019825|GO:0005739|GO:0030424|GO:0009055|GO:0046872|GO:0007548|GO:0009636|GO:0016020|GO:0020037|GO:0004497|GO:0005783|GO:0055114	NM_000102	THC2469626	Hs.438016
A_32_P182186	2.226	2.226	up	2.47653	2.47653	up	20.9876	67.8165	6435.36	-5.77456	-4.6201	0.336699	1.64502		BC041955		Homo sapiens cDNA clone IMAGE:5301910. [BC041955]				THC2504230	Hs.554052
A_23_P116902	26.1242	26.1242	up	101.241	101.241	up	3.81326	144.606	684.44	-2.47521	2.2321	-2.48987	4.17177	ADP-ribosyltransferase 4 (Dombrock blood group)	NM_021071	ART4	Homo sapiens ADP-ribosyltransferase 4 (Dombrock blood group) (ART4), mRNA [NM_021071]	420	GO:0016757|GO:0006471|GO:0016020|GO:0005886|GO:0006525|GO:0003956|GO:0031225	NM_021071	NP1460353	Hs.655792
A_23_P93348	2.16122	2.16122	up	7.00194	7.00194	up	12.0421	37.7789	371.008	-2.75522	-1.64337	-1.45845	1.3493	lymphotoxin beta (TNF superfamily, member 3)	NM_002341	LTB	Homo sapiens lymphotoxin beta (TNF superfamily, member 3) (LTB), transcript variant 1, mRNA [NM_002341]	4050	GO:0045084|GO:0006955|GO:0005125|GO:0005615|GO:0007165|GO:0016020|GO:0048535|GO:0010467|GO:0043588|GO:0005164|GO:0007267|GO:0005102|GO:0005575|GO:0016021	NM_002341	THC2471278	Hs.376208
A_23_P138194	3.08801	3.08801	up	6.91193	6.91193	up	3.58951	16.0902	228.613	-2.68143	-1.05475	-0.318306	2.47078	neutrophil cytosolic factor 2	NM_000433	NCF2	Homo sapiens neutrophil cytosolic factor 2 (NCF2), transcript variant 1, mRNA [NM_000433]	4688	GO:0042554|GO:0009055|GO:0005515|GO:0008022|GO:0006968|GO:0005737|GO:0045730|GO:0045087|GO:0005730|GO:0006801|GO:0043020	NM_000433	THC2723115	Hs.587558
A_24_P417036	23.8645	23.8645	up	3.58417	3.58417	up	3.25219	112.662	572.215	-4.7766	-0.199806	0	1.84164	peroxisome proliferator-activated receptor alpha	NM_005036	PPARA	Homo sapiens peroxisome proliferator-activated receptor alpha (PPARA), transcript variant 5, mRNA [NM_005036]	5465	GO:0003707|GO:0032868|GO:0042157|GO:0019904|GO:0003706|GO:0006629|GO:0005634|GO:0046872|GO:0010871|GO:0006631|GO:0004879|GO:0003677|GO:0008270|GO:0045776|GO:0032000|GO:0015908|GO:0019217|GO:0005515|GO:0046321|GO:0003700|GO:0032099|GO:0010553|GO:0045944|GO:0006355|GO:0008544|GO:0006366|GO:0008289|GO:0042060|GO:0043565|GO:0016563|GO:0001666|GO:0045941|GO:0010887|GO:0010891|GO:0008144|GO:0010745	NM_005036	THC2471695	Hs.103110
A_23_P152548	2.80204	2.80204	up	2.26723	2.26723	up	1973.64	8027.67	13715.1	-0.539023	0.947452	0.236109	1.41704	serine carboxypeptidase 1	NM_021626	SCPEP1	Homo sapiens serine carboxypeptidase 1 (SCPEP1), mRNA [NM_021626]	59342	GO:0006508|GO:0005576|GO:0005829|GO:0008233|GO:0004185|GO:0042573	NM_021626	THC2469391	Hs.514950
A_23_P43988	18.3327	18.3327	up	5.447	5.447	up	3.27861	87.25	128.157	-3.57411	0.622241	-1.57166	0.873804	dihydropyrimidine dehydrogenase	NM_000110	DPYD	Homo sapiens dihydropyrimidine dehydrogenase (DPYD), transcript variant 1, mRNA [NM_000110]	1806	GO:0004158|GO:0017113|GO:0006212|GO:0050661|GO:0005488|GO:0006208|GO:0016491|GO:0042803|GO:0006145|GO:0006207|GO:0006222|GO:0009055|GO:0006214|GO:0046872|GO:0051539|GO:0005829|GO:0006210|GO:0005737|GO:0055114|GO:0050660	NM_000110	THC2463538	Hs.335034
A_23_P250951	4.63085	4.63085	up	8.92801	8.92801	up	11.6661	78.4213	258.465	-1.43935	0.771929	-0.968877	2.18946	solute carrier family 26 (sulfate transporter), member 2	NM_000112	SLC26A2	Homo sapiens solute carrier family 26 (sulfate transporter), member 2 (SLC26A2), mRNA [NM_000112]	1836	GO:0005887|GO:0005215|GO:0016020|GO:0015116|GO:0005624|GO:0001503|GO:0055085|GO:0008271|GO:0008272	NM_000112	THC2464862	Hs.302738
A_23_P38537	13.3345	13.3345	up	42.0061	42.0061	up	43.1432	835.097	3281.23	-1.03685	2.70025	-1.02118	4.37135	keratin 16	NM_005557	KRT16	Homo sapiens keratin 16 (KRT16), mRNA [NM_005557]	3868	GO:0045104|GO:0005515|GO:0005882|GO:0008283|GO:0007010|GO:0005200|GO:0008544	NM_005557	THC2507751	Hs.655160
A_24_P192485	15.2621	15.2621	up	133.738	133.738	up	66.4386	1471.91	10960	-0.417961	3.51392	-0.955987	6.10728	tumor necrosis factor receptor superfamily, member 11b	NM_002546	TNFRSF11B	Homo sapiens tumor necrosis factor receptor superfamily, member 11b (TNFRSF11B), mRNA [NM_002546]	4982	GO:0004872|GO:0005515|GO:0005576|GO:0046685|GO:0005125|GO:0032026|GO:0042489|GO:0005578|GO:0007165|GO:0001501|GO:0042493|GO:0043627|GO:0045779|GO:0030198|GO:0007584|GO:0006915	NM_002546	THC2464180	Hs.81791
A_23_P427014	2.35356	2.35356	up	6.37109	6.37109	up	213.919	730.84	38.6408	3.57604	4.81088	-2.40514	0.2664	claudin 8	NM_199328	CLDN8	Homo sapiens claudin 8 (CLDN8), mRNA [NM_199328]	9073	GO:0005923|GO:0030054|GO:0005886|GO:0042802|GO:0016338|GO:0005198|GO:0016021|GO:0005783	NM_199328	NP425191	Hs.162209
A_32_P99171	5.31092	5.31092	up	2.53819	2.53819	up	48.6817	375.304	6457.7	-4.86693	-2.45797	0	1.3438	carbohydrate (chondroitin 4) sulfotransferase 11	NM_018413	CHST11	Homo sapiens carbohydrate (chondroitin 4) sulfotransferase 11 (CHST11), transcript variant 1, mRNA [NM_018413]	50515	GO:0051216|GO:0035121|GO:0047756|GO:0042733|GO:0030512|GO:0033037|GO:0016740|GO:0043066|GO:0048589|GO:0001537|GO:0002063|GO:0030206|GO:0042127|GO:0009791|GO:0048704|GO:0016020|GO:0000139|GO:0016051|GO:0007585|GO:0016021|GO:0048703|GO:0005794	NM_018413	THC2491799	Hs.17569
A_23_P211039	6.62814	6.62814	up	1019.21	1019.21	up	83.0945	799.487	6081.81	0	2.7286	-4.6404	5.35284	ADAM metallopeptidase with thrombospondin type 1 motif, 1	NM_006988	ADAMTS1	Homo sapiens ADAM metallopeptidase with thrombospondin type 1 motif, 1 (ADAMTS1), mRNA [NM_006988]	9510	GO:0005515|GO:0005576|GO:0007229|GO:0005604|GO:0004222|GO:0008233|GO:0001542|GO:0001822|GO:0006508|GO:0031410|GO:0046872|GO:0060347|GO:0008270|GO:0008237|GO:0008201|GO:0008285	NM_006988	THC2498249	Hs.643357
A_23_P314024	3.04991	3.04991	up	2.62429	2.62429	up	493.274	2183.85	1650.82	-0.901958	0.70681	-1.39193	0
A_23_P53763	10.6168	10.6168	up	17.0787	17.0787	up	3.45304	53.216	107.931	-1.16964	2.23863	-1.13843	2.95569	chromosome 13 open reading frame 18	NM_025113	C13orf18	Homo sapiens chromosome 13 open reading frame 18 (C13orf18), mRNA [NM_025113]	80183		NM_025113	THC2679312	Hs.98117
A_23_P110903	3.14417	3.14417	up	11.3391	11.3391	up	5.8417	26.662	119.166	-0.786406	0.866271	-0.779965	2.72327	splicing factor, arginine/serine-rich 13B	NM_080743	SFRS13B	Homo sapiens splicing factor, arginine/serine-rich 13B (SFRS13B), mRNA [NM_080743]	135295	GO:0005654|GO:0051082|GO:0000395|GO:0008380|GO:0003723|GO:0000166|GO:0006397|GO:0005634|GO:0048025|GO:0000381|GO:0000244|GO:0016482|GO:0050733	NM_080743	THC2476501	Hs.254414
A_23_P372308	3.59811	3.59811	up	8.71759	8.71759	up	174.22	909.956	54.7576	1.9799	3.82714	-3.65457	-0.530646	RGM domain family, member A	NM_020211	RGMA	Homo sapiens RGM domain family, member A (RGMA), transcript variant 4, mRNA [NM_020211]	56963	GO:0005886|GO:0009986|GO:0030510|GO:0001843|GO:0031225|GO:0005783	NM_020211	THC2462052	Hs.271277
A_23_P342275	7.38916	7.38916	up	295.45	295.45	up	49.7599	533.731	3619.55	0	2.88541	-2.86285	5.34392	ADAM metallopeptidase with thrombospondin type 1 motif, 1	NM_006988	ADAMTS1	Homo sapiens ADAM metallopeptidase with thrombospondin type 1 motif, 1 (ADAMTS1), mRNA [NM_006988]	9510	GO:0005515|GO:0005576|GO:0007229|GO:0005604|GO:0004222|GO:0008233|GO:0001542|GO:0001822|GO:0006508|GO:0031410|GO:0046872|GO:0060347|GO:0008270|GO:0008237|GO:0008201|GO:0008285	NM_006988	THC2498249	Hs.643357
A_23_P366559	2.83323	2.83323	up	6.87346	6.87346	up	50.7597	208.76	361.587	0	1.50245	-0.789213	1.99182	DENN/MADD domain containing 5B	NM_144973	DENND5B	Homo sapiens DENN/MADD domain containing 5B (DENND5B), mRNA [NM_144973]	160518	GO:0016020|GO:0016021	NM_144973	THC2492891	Hs.118166
A_32_P47754	4.26783	4.26783	up	25.3678	25.3678	up	20.2114	125.214	15827.4	-2.65706	-0.563558	1.45028	6.11521	solute carrier family 2 (facilitated glucose transporter), member 14	AK126026	SLC2A14	Homo sapiens cDNA FLJ44038 fis, clone TESTI4028880, highly similar to Solute carrier family 2, facilitated glucosetransporter member 14. [AK126026]	144195	GO:0022891|GO:0005355|GO:0005215|GO:0005886|GO:0007275|GO:0055085|GO:0030154|GO:0005737|GO:0016021|GO:0007283|GO:0008643		THC2464691	Hs.655169
A_23_P92161	23.2309	23.2309	up	3.83518	3.83518	up	14.1499	477.163	25.4756	-0.740101	3.79787	-2.67183	-0.73254	ADP-ribosylation factor-like 14	NM_025047	ARL14	Homo sapiens ADP-ribosylation factor-like 14 (ARL14), mRNA [NM_025047]	80117	GO:0007264|GO:0005525|GO:0000166|GO:0005622	NM_025047	THC2477699	Hs.287702
A_32_P167076	13.5755	13.5755	up	4.65255	4.65255	up	5.82668	114.822	66.0218	-2.47347	1.28946	-2.03006	0.187957	calpain 14	NM_001145122	CAPN14	Homo sapiens calpain 14 (CAPN14), mRNA [NM_001145122]	440854	GO:0006508|GO:0004198|GO:0008233|GO:0005622|GO:0005509	NM_001145122	THC2627535	Hs.468059
A_24_P66969	26.3216	26.3216	up	10.9394	10.9394	up	3.22819	123.344	65.5573	-2.48045	2.23773	-2.42871	1.02275	chromosome 12 open reading frame 69	NM_001013698	C12orf69	Homo sapiens chromosome 12 open reading frame 69 (C12orf69), mRNA [NM_001013698]	440087	GO:0016020|GO:0016021	NM_001013698	THC2478653	Hs.220931
A_24_P347067	2.80302	2.80302	up	3.47107	3.47107	up	262.626	1068.59	3563.35	-1.99188	-0.5049	-0.865875	0.929507	SIK family kinase 3	NM_025164	SIK3	Homo sapiens SIK family kinase 3 (SIK3), mRNA [NM_025164]	23387	GO:0005515|GO:0000287|GO:0004674|GO:0005524|GO:0016740|GO:0006468|GO:0005737|GO:0000166	NM_025164	THC2504321	Hs.167451
A_23_P124892	2.00844	2.00844	up	3.70159	3.70159	up	45.323	132.137	579.656	-1.00607	0	-0.058104	1.83004	KiSS-1 metastasis-suppressor	NM_002256	KISS1	Homo sapiens KiSS-1 metastasis-suppressor (KISS1), mRNA [NM_002256]	3814	GO:0005576|GO:0005515|GO:0007010	NM_002256	THC2593153	Hs.95008
A_24_P23979	5.79607	5.79607	up	103.699	103.699	up	69.4074	583.965	142255	-3.12382	-0.588747	0.340259	7.03651	variable charge, X-linked 3A	NM_016379	VCX3A	Homo sapiens variable charge, X-linked 3A (VCX3A), mRNA [NM_016379]	51481	GO:0007399|GO:0005634|GO:0007420|GO:0007283|GO:0005730	NM_016379	NP1465925	Hs.721285
A_23_P82929	13.5723	13.5723	up	5.63901	5.63901	up	242.101	4769.79	111.97	1.46508	5.22768	-2.98362	-0.48818	nephroblastoma overexpressed gene	NM_002514	NOV	Homo sapiens nephroblastoma overexpressed gene (NOV), mRNA [NM_002514]	4856	GO:0005576|GO:0005520|GO:0043025|GO:0031012|GO:0030425|GO:0008083|GO:0030424|GO:0001558	NM_002514	THC2467525	Hs.235935
A_23_P435029	2.46455	2.46455	up	6.60706	6.60706	up	1104.46	3951.27	3595.17	0.891528	2.19286	-0.970529	1.75348		BC015544		histone cluster 2, H3c [Source:HGNC Symbol;Acc:20503] [ENST00000369158]				THC2479197
A_24_P20327	2.79932	2.79932	up	5.7292	5.7292	up	18.6597	75.8236	116.795	-1.61306	-0.127983	-2.32617	0.19216	Kruppel-like factor 15	NM_014079	KLF15	Homo sapiens Kruppel-like factor 15 (KLF15), mRNA [NM_014079]	28999	GO:0005634|GO:0005515|GO:0003700|GO:0046872|GO:0045893|GO:0008270|GO:0015758|GO:0045449|GO:0005622	NM_014079	THC2475153	Hs.272215
A_23_P312752	8.03159	8.03159	up	2.27653	2.27653	up	46.6954	544.406	17.6405	1.09118	4.09687	-2.34081	-1.15397	potassium inwardly-rectifying channel, subfamily J, member 13	NM_002242	KCNJ13	Homo sapiens potassium inwardly-rectifying channel, subfamily J, member 13 (KCNJ13), transcript variant 1, mRNA [NM_002242]	3769	GO:0005242|GO:0005244|GO:0016020|GO:0006811|GO:0016021|GO:0008076|GO:0006813	NM_002242	THC2472809	Hs.467338
A_23_P108883	5.03679	5.03679	up	20.9895	20.9895	up	24.9229	182.222	128.052	-0.46169	1.87081	-3.33287	1.05872	potassium channel, subfamily K, member 12	NM_022055	KCNK12	Homo sapiens potassium channel, subfamily K, member 12 (KCNK12), mRNA [NM_022055]	56660	GO:0005244|GO:0016020|GO:0006811|GO:0005267|GO:0016021|GO:0006813	NM_022055	THC2477789	Hs.591586
A_32_P175301	4.25187	4.25187	up	5.46878	5.46878	up	505.077	3117.35	1886.42	-0.150953	1.93715	-1.54186	0.909359	DENN/MADD domain containing 3	NM_014957	DENND3	Homo sapiens DENN/MADD domain containing 3 (DENND3), mRNA [NM_014957]	22898		NM_014957	THC2602830	Hs.18166
A_23_P149064	7.69115	7.69115	up	2.6794	2.6794	up	31.6298	353.131	614.495	-2.6076	0.335598	-0.590233	0.831677	protein tyrosine phosphatase, receptor type, U	NM_005704	PTPRU	Homo sapiens protein tyrosine phosphatase, receptor type, U (PTPRU), transcript variant 3, mRNA [NM_005704]	10076	GO:0007185|GO:0034109|GO:0004872|GO:0005515|GO:0030336|GO:0005886|GO:0051384|GO:0030154|GO:0060070|GO:0031100|GO:0005911|GO:0005887|GO:0016787|GO:0007155|GO:0016337|GO:0016481|GO:0005001|GO:0004725|GO:0008013|GO:0034394|GO:0006470|GO:0008285	NM_005704	THC2631900	Hs.19718
A_24_P350589	4.63021	4.63021	up	2.7387	2.7387	up	54.2957	364.934	72.2152	0.429301	2.64038	-1.45349	0	ring finger protein 150	NM_020724	RNF150	Homo sapiens ring finger protein 150 (RNF150), mRNA [NM_020724]	57484	GO:0005515|GO:0046872|GO:0016020|GO:0008270|GO:0016021	NM_020724	THC2616513	Hs.659104
A_24_P392991	7.46425	7.46425	up	44.7751	44.7751	up	22.8294	247.359	1308.31	-0.688053	2.21194	-1.17277	4.31186	keratin 16	NM_005557	KRT16	Homo sapiens keratin 16 (KRT16), mRNA [NM_005557]	3868	GO:0045104|GO:0005515|GO:0005882|GO:0008283|GO:0007010|GO:0005200|GO:0008544	NM_005557	THC2547160	Hs.655160
A_32_P130641	2.3448	2.3448	up	3.19202	3.19202	up	18.4478	62.7911	24.1426	-0.802856	0.42661	-2.92996	-1.25549	StAR-related lipid transfer (START) domain containing 9	NM_020759	STARD9	Homo sapiens StAR-related lipid transfer (START) domain containing 9 (STARD9), mRNA [NM_020759]	57519	GO:0005524|GO:0007018|GO:0000166|GO:0003777	NM_020759	THC2609506	Hs.122061
A_23_P135548	27.3282	27.3282	up	4.0877	4.0877	up	8.19337	325.028	352.826	-3.81646	0.955855	-1.26016	0.771127	dihydropyrimidine dehydrogenase	NM_000110	DPYD	Homo sapiens dihydropyrimidine dehydrogenase (DPYD), transcript variant 1, mRNA [NM_000110]	1806	GO:0004158|GO:0017113|GO:0006212|GO:0050661|GO:0005488|GO:0006208|GO:0016491|GO:0042803|GO:0006145|GO:0006207|GO:0006222|GO:0009055|GO:0006214|GO:0046872|GO:0051539|GO:0005829|GO:0006210|GO:0005737|GO:0055114|GO:0050660	NM_000110	THC2463538	Hs.335034
A_23_P305759	2.656	2.656	up	2.17593	2.17593	up	395.386	1524.39	4226.65	-1.33784	0.0714216	0.117948	1.23958	abhydrolase domain containing 3	NM_138340	ABHD3	Homo sapiens abhydrolase domain containing 3 (ABHD3), mRNA [NM_138340]	171586	GO:0016787|GO:0016020|GO:0008150|GO:0003674|GO:0004091|GO:0016021|GO:0005575	NM_138340	THC2687867	Hs.397978
A_24_P106112	2.34326	2.34326	up	6.0459	6.0459	up	332.821	1132.09	1420.41	1.34323	2.57175	0	2.59596	polycystic kidney disease 2 (autosomal dominant)	NM_000297	PKD2	Homo sapiens polycystic kidney disease 2 (autosomal dominant) (PKD2), mRNA [NM_000297]	5311	GO:0006816|GO:0031513|GO:0051209|GO:0008092|GO:0005886|GO:0009887|GO:0031512|GO:0006874|GO:0015629|GO:0007160|GO:0001892|GO:0005932|GO:0007368|GO:0030814|GO:0007259|GO:0016021|GO:0005515|GO:0002133|GO:0005248|GO:0015267|GO:0005216|GO:0005267|GO:0051117|GO:0050982|GO:0007507|GO:0060315|GO:0005509|GO:0001822|GO:0008022|GO:0006812|GO:0005247|GO:0005102|GO:0007050|GO:0005783	NM_000297	THC2461557	Hs.181272
A_32_P215475	2.49809	2.49809	up	2.94817	2.94817	up	77.2746	280.216	19.864	2.94368	4.26451	-1.41674	0.14308								THC2749235
A_23_P110196	3.37343	3.37343	up	3.33616	3.33616	up	70.2413	343.963	114.459	1.87451	3.62873	0	1.73819	hect domain and RLD 5	NM_016323	HERC5	Homo sapiens hect domain and RLD 5 (HERC5), mRNA [NM_016323]	51191	GO:0006464|GO:0048471|GO:0005737|GO:0000079|GO:0016881|GO:0016874|GO:0005622	NM_016323	THC2472533	Hs.26663
A_23_P381347	5.05695	5.05695	up	2.31546	2.31546	up	21.9669	161.252	56.2633	0	2.33827	-0.695201	0.516096	chorionic somatomammotropin hormone 1 (placental lactogen)	NM_022640	CSH1	Homo sapiens chorionic somatomammotropin hormone 1 (placental lactogen) (CSH1), transcript variant 2, mRNA [NM_022640]	1442	GO:0005179|GO:0005576|GO:0046872|GO:0007565|GO:0007165	NM_022640	THC2590911	Hs.654390
A_32_P168973	3.64847	3.64847	up	8.18254	8.18254	up	79.4864	420.97	1200.26	-0.776453	1.09084	-0.733272	2.29928	keratin 16 pseudogene 3	NR_029393	KRT16P3	Homo sapiens keratin 16 pseudogene 3 (KRT16P3), non-coding RNA [NR_029393]	644945		NR_029393	THC2479697	Hs.572477
A_23_P78782	8.24766	8.24766	up	2.3721	2.3721	up	3.2333	38.71	209.236	-5.14738	-2.10339	-1.21833	0.0278363	carbonic anhydrase XI	NM_001217	CA11	Homo sapiens carbonic anhydrase XI (CA11), mRNA [NM_001217]	770	GO:0005576|GO:0004089|GO:0016323	NM_001217	THC2631756	Hs.428446
A_23_P167324	2.95176	2.95176	up	4.38167	4.38167	up	30.5663	130.97	157.264	0.609068	2.17064	0	2.13148	polycystic kidney disease 2 (autosomal dominant)	NM_000297	PKD2	Homo sapiens polycystic kidney disease 2 (autosomal dominant) (PKD2), mRNA [NM_000297]	5311	GO:0006816|GO:0031513|GO:0051209|GO:0008092|GO:0005886|GO:0009887|GO:0031512|GO:0006874|GO:0015629|GO:0007160|GO:0001892|GO:0005932|GO:0007368|GO:0030814|GO:0007259|GO:0016021|GO:0005515|GO:0002133|GO:0005248|GO:0015267|GO:0005216|GO:0005267|GO:0051117|GO:0050982|GO:0007507|GO:0060315|GO:0005509|GO:0001822|GO:0008022|GO:0006812|GO:0005247|GO:0005102|GO:0007050|GO:0005783	NM_000297	THC2461557	Hs.181272
A_32_P115451	2.8295	2.8295	up	2.45334	2.45334	up	195.525	803.083	1285.17	-0.99786	0.502687	-0.41684	0.877907				Q96HI5_HUMAN (Q96HI5) HIG2 protein, partial (21%) [THC2651395]				THC2651395
A_24_P24890	2.40106	2.40106	up	2.52132	2.52132	up	244.973	853.823	2453.01	-1.26367	0	-0.114751	1.21943		XM_002343367		Putative uncharacterized protein ENSP00000332379 [Source:UniProtKB/TrEMBL;Acc:A6NC00] [ENST00000331871]			XM_002343367		Hs.722006
A_23_P45099	13.2804	13.2804	up	3.53135	3.53135	up	262.23	5055.23	20.8827	1.21482	4.94605	-5.09661	-3.27639	major histocompatibility complex, class II, DR beta 5	NM_002125	HLA-DRB5	Homo sapiens major histocompatibility complex, class II, DR beta 5 (HLA-DRB5), mRNA [NM_002125]	3127	GO:0016020|GO:0006955|GO:0005886|GO:0042613|GO:0016021|GO:0002504	NM_002125	THC2478372	Hs.534322
A_24_P350245	4.38315	4.38315	up	2.06589	2.06589	up	62.576	398.145	531.556	-1.23126	0.900703	-0.0322556	1.01451	dedicator of cytokinesis 5	NM_024940	DOCK5	Homo sapiens dedicator of cytokinesis 5 (DOCK5), mRNA [NM_024940]	80005	GO:0005737|GO:0005085	NM_024940	THC2614517	Hs.195403
A_23_P398172	3.22867	3.22867	up	2.56384	2.56384	up	25.1983	118.098	271.064	-1.69094	0	-0.462773	0.895532	family with sequence similarity 135, member A	NM_020819	FAM135A	Homo sapiens family with sequence similarity 135, member A (FAM135A), transcript variant 2, mRNA [NM_020819]	57579		NM_020819	NP1166301	Hs.211700
A_23_P203957	31.3332	31.3332	up	4.31685	4.31685	up	47.3641	2154.27	28.1702	1.59039	6.56001	-2.10998	0	transmembrane and tetratricopeptide repeat containing 1	NM_175861	TMTC1	Homo sapiens transmembrane and tetratricopeptide repeat containing 1 (TMTC1), mRNA [NM_175861]	83857	GO:0016020|GO:0005488|GO:0016021	NM_175861	THC2486377	Hs.401954
A_23_P156708	4.92024	4.92024	up	2.89289	2.89289	up	87.1061	622.132	134.216	-0.340116	1.95861	-2.08968	-0.557168	tenascin XB	NM_032470	TNXB	Homo sapiens tenascin XB (TNXB), transcript variant XB-S, mRNA [NM_032470]	7148	GO:0005576|GO:0007155|GO:0005615|GO:0005583|GO:0030036|GO:0048251|GO:0005178|GO:0032963|GO:0008201|GO:0007165|GO:0005578|GO:0005622	NM_032470	THC2481071	Hs.485104
A_32_P136776	2.97328	2.97328	up	3.40074	3.40074	up	26.45	114.158	37.3185	-0.787593	0.784461	-2.89758	-1.13173	hypothetical LOC644192	AK000872	LOC644192	Homo sapiens cDNA FLJ10010 fis, clone HEMBA1000302. [AK000872]	644192			THC2604872	Hs.58690
A_23_P163402	4.59275	4.59275	up	3.12901	3.12901	up	3891.64	25944.9	1010.89	-0.176549	2.02281	-4.60777	-2.96207	cytochrome P450, family 1, subfamily A, polypeptide 1	NM_000499	CYP1A1	Homo sapiens cytochrome P450, family 1, subfamily A, polypeptide 1 (CYP1A1), mRNA [NM_000499]	1543	GO:0005789|GO:0050665|GO:0019341|GO:0032094|GO:0016711|GO:0016020|GO:0060137|GO:0043010|GO:0020037|GO:0005792|GO:0009635|GO:0046685|GO:0014070|GO:0042904|GO:0008395|GO:0032502|GO:0016491|GO:0009804|GO:0070576|GO:0009055|GO:0017144|GO:0042359|GO:0070365|GO:0005737|GO:0048565|GO:0009624|GO:0070330|GO:0005783|GO:0055093|GO:0010041|GO:0019825|GO:0033189|GO:0046677|GO:0009792|GO:0009615|GO:0042493|GO:…	NM_000499	THC2472772	Hs.72912
A_23_P10121	3.36208	3.36208	up	9.32094	9.32094	up	6.47658	31.6083	181.991	-1.61767	0.13168	-0.866423	2.35405	secreted frizzled-related protein 1	NM_003012	SFRP1	Homo sapiens secreted frizzled-related protein 1 (SFRP1), mRNA [NM_003012]	6422	GO:0005576|GO:0005515|GO:0006916|GO:0007275|GO:0005615|GO:0030154|GO:0030278|GO:0009653|GO:0016055|GO:0007165|GO:0030850|GO:0001756	NM_003012	THC2468923	Hs.213424
A_24_P920525	2.16895	2.16895	up	2.0615	2.0615	up	24.9381	78.5164	51.2925	-0.568915	0.548083	-1.41298	-0.369282	sorbin and SH3 domain containing 1	AK022468	SORBS1	Homo sapiens cDNA FLJ12406 fis, clone MAMMA1002842. [AK022468]	10580	GO:0008092|GO:0005886|GO:0019901|GO:0006810|GO:0007160|GO:0005634|GO:0005829|GO:0008286|GO:0043149|GO:0046326|GO:0005924|GO:0090004|GO:0005856|GO:0046889|GO:0006936|GO:0005913|GO:0048041|GO:0005515|GO:0005070|GO:0045121|GO:0001725|GO:0005899|GO:0032869|GO:0030054|GO:0045725|GO:0005915|GO:0005737|GO:0005158|GO:0003779|GO:0015758		THC2479155	Hs.38621
A_23_P252471	11.445	11.445	up	25.1093	25.1093	up	3.32177	55.1866	160.108	0	3.51665	0.100038	4.75019	platelet/endothelial cell adhesion molecule	NM_000442	PECAM1	Homo sapiens platelet/endothelial cell adhesion molecule (PECAM1), mRNA [NM_000442]	5175	GO:0008037|GO:0005515|GO:0007155|GO:0030054|GO:0005886|GO:0005615|GO:0050904|GO:0006909|GO:0016021|GO:0007165|GO:0031092	NM_000442	THC2509988	Hs.514412
A_23_P33093	7.09027	7.09027	up	142.203	142.203	up	7.52947	77.4952	891.935	-1.11578	1.71006	-2.22011	4.9317	ST6 (alpha-N-acetyl-neuraminyl-2,3-beta-galactosyl-1,3)-N-acetylgalactosaminide alpha-2,6-sialyltransferase 5	NM_030965	ST6GALNAC5	Homo sapiens ST6 (alpha-N-acetyl-neuraminyl-2,3-beta-galactosyl-1,3)-N-acetylgalactosaminide alpha-2,6-sialyltransferase 5 (ST6GALNAC5), mRNA [NM_030965]	81849	GO:0030173|GO:0016020|GO:0000139|GO:0006486|GO:0008373|GO:0016021|GO:0005794	NM_030965	THC2464933	Hs.303609
A_23_P399078	20.18	20.18	up	130.14	130.14	up	7.94311	232.68	1182.63	-3.5302	0.804655	-4.17681	2.84711	TIMP metallopeptidase inhibitor 3	NM_000362	TIMP3	Homo sapiens TIMP metallopeptidase inhibitor 3 (TIMP3), mRNA [NM_000362]	7078	GO:0007568|GO:0051593|GO:0008191|GO:0005515|GO:0005576|GO:0043200|GO:0004857|GO:0014070|GO:0005604|GO:0042246|GO:0007601|GO:0009725|GO:0009612|GO:0046872|GO:0043627|GO:0007417|GO:0005737|GO:0051045|GO:0050896	NM_000362	THC2518171	Hs.644633
A_23_P209669	64.5104	64.5104	up	18.2261	18.2261	up	3.22309	301.821	110.506	-4.25878	1.75268	-4.18793	0	neuropilin 2	NM_201266	NRP2	Homo sapiens neuropilin 2 (NRP2), transcript variant 1, mRNA [NM_201266]	8828	GO:0007399|GO:0004872|GO:0005515|GO:0050919|GO:0005886|GO:0007275|GO:0030154|GO:0005021|GO:0030424|GO:0007507|GO:0017154|GO:0007155|GO:0005624|GO:0007411|GO:0016021|GO:0001755	NM_201266	THC2729703	Hs.471200
A_23_P345118	3.12313	3.12313	up	8.89059	8.89059	up	546.241	2476.41	4389.07	0.736936	2.37993	-0.249805	2.90247	pim-1 oncogene	NM_002648	PIM1	Homo sapiens pim-1 oncogene (PIM1), mRNA [NM_002648]	5292	GO:0005515|GO:0005886|GO:0005524|GO:0007275|GO:0008283|GO:0016740|GO:0043066|GO:0000166|GO:0007049|GO:0043433|GO:0030145|GO:0005634|GO:0008134|GO:0046872|GO:0004674|GO:0006468|GO:0005737	NM_002648	THC2466113	Hs.81170
A_23_P54996	4.153	4.153	up	4.3112	4.3112	up	482.841	2910.81	26.8328	4.70463	6.75879	-2.4137	-0.305614	testis expressed 14	NM_198393	TEX14	Homo sapiens testis expressed 14 (TEX14), transcript variant 1, mRNA [NM_198393]	56155	GO:0004713|GO:0005524|GO:0006468|GO:0005737|GO:0000166	NM_198393	NP584741	Hs.390221
A_23_P207319	2.81292	2.81292	up	5.20388	5.20388	up	401.352	1638.81	5904.81	-1.20392	0.288151	-0.545317	1.83427	mitogen-activated protein kinase kinase kinase 14	NM_003954	MAP3K14	Homo sapiens mitogen-activated protein kinase kinase kinase 14 (MAP3K14), mRNA [NM_003954]	9020	GO:0043123|GO:0004672|GO:0005515|GO:0004674|GO:0005829|GO:0005524|GO:0016740|GO:0006468|GO:0005737|GO:0000166|GO:0004709	NM_003954	THC2487573	Hs.404183
A_32_P93149	2.08597	2.08597	up	2.06421	2.06421	up	5.43866	16.4682	47.7259	-2.0081	-0.947379	-0.761001	0.28459	DEAD (Asp-Glu-Ala-Asp) box polypeptide 10	NM_004398	DDX10	Homo sapiens DEAD (Asp-Glu-Ala-Asp) box polypeptide 10 (DDX10), mRNA [NM_004398]	1662	GO:0008026|GO:0016787|GO:0003724|GO:0005524|GO:0003723|GO:0000166	NM_004398	THC2464486	Hs.591931
A_24_P329795	8.21136	8.21136	up	36.7846	36.7846	up	119.734	1427.18	5877.6	-3.03762	0	-3.46209	1.73894	chromosome 10 open reading frame 10	NM_007021	C10orf10	Homo sapiens chromosome 10 open reading frame 10 (C10orf10), mRNA [NM_007021]	11067	GO:0005739	NM_007021	THC2465281	Hs.93675
A_23_P217570	2.70055	2.70055	up	459.751	459.751	up	19.8786	77.9266	26928.2	-1.43325	0	-0.715044	8.12966	calpain 6	NM_014289	CAPN6	Homo sapiens calpain 6 (CAPN6), mRNA [NM_014289]	827	GO:0006508|GO:0004198|GO:0005622	NM_014289	THC2468861	Hs.496593
A_23_P335661	3.23879	3.23879	up	3.19792	3.19792	up	122.43	575.598	1477.75	-1.241	0.45446	-0.165524	1.51161	sterile alpha motif domain containing 4A	NM_015589	SAMD4A	Homo sapiens sterile alpha motif domain containing 4A (SAMD4A), transcript variant 1, mRNA [NM_015589]	23034	GO:0042995|GO:0030054|GO:0045727|GO:0030371|GO:0045202|GO:0005737|GO:0030425|GO:0019717	NM_015589	THC2617989	Hs.98259
A_23_P86242	4.15095	4.15095	up	2.19762	2.19762	up	3.35255	20.2009	14.2285	-1.34017	0.71327	-1.23143	-0.0954866	solute carrier family 30, member 10	NM_018713	SLC30A10	Homo sapiens solute carrier family 30, member 10 (SLC30A10), mRNA [NM_018713]	55532	GO:0005886|GO:0055085|GO:0006812|GO:0016021|GO:0008324|GO:0006829	NM_018713	THC2479437	Hs.284450
A_23_P123448	2.54707	2.54707	up	4.78235	4.78235	up	55.4829	205.139	127.68	0.987044	2.33588	-0.909024	1.34869	matrix metallopeptidase 16 (membrane-inserted)	AL136588	MMP16	Homo sapiens mRNA; cDNA DKFZp761D112 (from clone DKFZp761D112). [AL136588]	4325	GO:0005576|GO:0005886|GO:0004222|GO:0009986|GO:0008233|GO:0005578|GO:0005509|GO:0006508|GO:0005887|GO:0008152|GO:0008047|GO:0008270|GO:0030574		THC2641005	Hs.492187
A_32_P107002	2.32087	2.32087	up	3.18523	3.18523	up	44.9234	151.346	156.86	-0.242858	0.971807	-0.951087	0.720312	RUN domain containing 2A	NM_032167	RUNDC2A	Homo sapiens RUN domain containing 2A (RUNDC2A), mRNA [NM_032167]	84127		NM_032167	THC2476984	Hs.458401
A_24_P265346	2.82721	2.82721	up	17.0173	17.0173	up	104.56	429.111	1431.42	-1.19991	0.299465	-2.35456	1.73437	keratin 14	NM_000526	KRT14	Homo sapiens keratin 14 (KRT14), mRNA [NM_000526]	3861	GO:0045095|GO:0005515|GO:0005882|GO:0045110|GO:0030855|GO:0010043|GO:0008544|GO:0031581|GO:0005634|GO:0005829|GO:0010212|GO:0005200|GO:0005737	NM_000526	THC2515542	Hs.654380
A_24_P244162	2.42761	2.42761	up	4.08022	4.08022	up	290.965	1025.34	2062.92	-0.654622	0.624912	-0.698264	1.33038	phosphatidylinositol 4-kinase type 2 alpha	NM_018425	PI4K2A	Homo sapiens phosphatidylinositol 4-kinase type 2 alpha (PI4K2A), mRNA [NM_018425]	55361	GO:0005792|GO:0002561|GO:0004430|GO:0000287|GO:0043204|GO:0005886|GO:0045121|GO:0005524|GO:0016740|GO:0043234|GO:0000166|GO:0030672|GO:0005887|GO:0006661|GO:0070382|GO:0016301|GO:0005737|GO:0031901|GO:0032403	NM_018425	THC2706216	Hs.25300
A_24_P161973	5.31049	5.31049	up	7.05889	7.05889	up	365.146	2814.81	17340	-1.36806	1.04078	0.541219	3.36066	ATPase, class VI, type 11A	NM_015205	ATP11A	Homo sapiens ATPase, class VI, type 11A (ATP11A), transcript variant 1, mRNA [NM_015205]	23250	GO:0016787|GO:0006754|GO:0000287|GO:0016020|GO:0015914|GO:0005524|GO:0004012|GO:0000166|GO:0016021|GO:0015662|GO:0016820	NM_015205	THC2461381	Hs.29189
A_23_P58228	2.99801	2.99801	up	31.7567	31.7567	up	46.589	202.751	188.308	0.545088	2.12909	-3.26963	1.71936	odontogenic, ameloblast asssociated	NM_017855	ODAM	Homo sapiens odontogenic, ameloblast asssociated (ODAM), mRNA [NM_017855]	54959	GO:0005576|GO:0042475|GO:0043205|GO:0031214	NM_017855	THC2649992	Hs.143811
A_32_P74140	4.40979	4.40979	up	56.6378	56.6378	up	3.21663	20.5905	334.651	-1.36353	0.777175	-1.32703	4.49666				Q8QRW1_9BETA (Q8QRW1) UL150, partial (3%) [THC2609324]				THC2609324
A_23_P304110	3.48701	3.48701	up	12.6014	12.6014	up	337.08	1706.21	298.767	4.67035	6.47234	0	3.65552	ankyrin repeat domain 43	NM_175873	ANKRD43	Homo sapiens ankyrin repeat domain 43 (ANKRD43), mRNA [NM_175873]	134548		NM_175873		Hs.13308
A_24_P131580	2.46535	2.46535	up	22.458	22.458	up	590.662	2113.8	22160.2	-0.901423	0.400368	-1.00185	3.48731	alkaline phosphatase, placental-like 2	NM_031313	ALPPL2	Homo sapiens alkaline phosphatase, placental-like 2 (ALPPL2), mRNA [NM_031313]	251	GO:0016787|GO:0046872|GO:0016020|GO:0004035|GO:0016310|GO:0008152|GO:0005886|GO:0031225	NM_031313	THC2603490	Hs.333509
A_23_P168403	2.41011	2.41011	up	3.72124	3.72124	up	36.0052	125.965	397.296	-0.304688	0.964411	0.422702	2.31849	potassium voltage-gated channel, subfamily H (eag-related), member 2	NM_000238	KCNH2	Homo sapiens potassium voltage-gated channel, subfamily H (eag-related), member 2 (KCNH2), transcript variant 1, mRNA [NM_000238]	3757	GO:0008015|GO:0005244|GO:0000155|GO:0005886|GO:0055085|GO:0000160|GO:0005251|GO:0042391|GO:0008016|GO:0006355|GO:0007165|GO:0005242|GO:0005635|GO:0006811|GO:0005737|GO:0006936|GO:0008076|GO:0006813	NM_000238	THC2483658	Hs.647099
A_23_P63254	2.14391	2.14391	up	2.77337	2.77337	up	279.866	870.974	3444.2	0.160286	1.26053	1.46924	2.94088	stratifin	NM_006142	SFN	Homo sapiens stratifin (SFN), mRNA [NM_006142]	2810	GO:0005515|GO:0005576|GO:0006469|GO:0005615|GO:0008283|GO:0008630|GO:0030307|GO:0030216|GO:0001836|GO:0019904|GO:0007165|GO:0005634|GO:0043616|GO:0008426|GO:0043588|GO:0043154|GO:0005737|GO:0000079|GO:0006915|GO:0008285	NM_006142	THC2775850	Hs.523718
A_32_P80245	2.22961	2.22961	up	3.4044	3.4044	up	8.3274	26.9517	50.2527	-1.7525	-0.595704	-1.7674	0	zinc finger protein 57 homolog (mouse)	NM_001109809	ZFP57	Homo sapiens zinc finger protein 57 homolog (mouse) (ZFP57), mRNA [NM_001109809]	346171	GO:0043045|GO:0005634|GO:0046872|GO:0007275|GO:0006349|GO:0003677|GO:0008270|GO:0006355|GO:0005622	NM_001109809	THC2602348	Hs.156326
A_23_P87421	4.07878	4.07878	up	2.32402	2.32402	up	543.893	3220.26	28.4751	4.50158	6.52972	-1.81136	-0.594736		BC063022		Homo sapiens cDNA clone IMAGE:5246259, partial cds. [BC063022]				THC2620648	Hs.25338
A_32_P144342	2.32303	2.32303	up	2.29943	2.29943	up	12.6764	42.7461	30.8436	-0.442067	0.77394	-1.20127	0	poly (ADP-ribose) polymerase family, member 4	NM_006437	PARP4	Homo sapiens poly (ADP-ribose) polymerase family, member 4 (PARP4), mRNA [NM_006437]	143	GO:0005819|GO:0005515|GO:0006954|GO:0008219|GO:0003950|GO:0006281|GO:0006810|GO:0042493|GO:0016757|GO:0006974|GO:0005634|GO:0006464|GO:0006471|GO:0003677|GO:0005737|GO:0005856|GO:0030529|GO:0019899|GO:0005622	NM_006437	THC2466338	Hs.117825
A_23_P212354	9.89426	9.89426	up	8.38111	8.38111	up	28.788	413.468	486.401	-0.170702	3.13589	0	3.06714	chemokine (C-C motif) receptor 2	NM_001123041	CCR2	Homo sapiens chemokine (C-C motif) receptor 2 (CCR2), transcript variant A, mRNA [NM_001123041]	729230	GO:0004872|GO:0004930|GO:0006955|GO:0005886|GO:0006954|GO:0007186|GO:0019221|GO:0007204|GO:0007165|GO:0031727|GO:0009611|GO:0005887|GO:0004950|GO:0006968|GO:0007194|GO:0006935|GO:0005737|GO:0007259|GO:0044419|GO:0016021|GO:0016493|GO:0005625	NM_001123041	THC2475638	Hs.511794
A_23_P89550	2.06499	2.06499	up	2.5554	2.5554	up	5.1121	15.3237	28.6182	-1.64418	-0.598045	-1.35355	0	NLR family, pyrin domain containing 1	NM_033004	NLRP1	Homo sapiens NLR family, pyrin domain containing 1 (NLRP1), transcript variant 1, mRNA [NM_033004]	22861	GO:0005515|GO:0005524|GO:0008656|GO:0051402|GO:0006917|GO:0042981|GO:0000166|GO:0019904|GO:0006952|GO:0005634|GO:0006919|GO:0005737|GO:0005622|GO:0019899	NM_033004	THC2485333	Hs.652273
A_23_P115190	2.83402	2.83402	up	3.14952	3.14952	up	9.12005	37.5187	48.1121	-1.32823	0.174626	-1.42484	0.230297	nerve growth factor (beta polypeptide)	NM_002506	NGF	Homo sapiens nerve growth factor (beta polypeptide) (NGF), mRNA [NM_002506]	4803	GO:0050770|GO:0019233|GO:0043524|GO:0006954|GO:0005796|GO:0008083|GO:0008344|GO:0045773|GO:0032455|GO:0042493|GO:0005163|GO:0009612|GO:0006916|GO:0007422|GO:0031175|GO:0045664|GO:0008284|GO:0045786|GO:0005576|GO:0014070|GO:0007264|GO:0005615|GO:0007613|GO:0051384|GO:0043434|GO:0046928|GO:0005768|GO:0005057|GO:0007242|GO:0007265|GO:0008624|GO:0051602|GO:0050772|GO:0004871|GO:0032496|GO:0006915|GO:…	NM_002506	THC2475650	Hs.2561
A_32_P160537	3.04091	3.04091	up	23.228	23.228	up	28.4167	125.437	154.939	1.75673	3.36123	-1.17494	3.36285		AK123610		Homo sapiens cDNA FLJ41616 fis, clone CTONG3003553. [AK123610]					Hs.584758
A_32_P168342	7.69951	7.69951	up	2.43001	2.43001	up	95.6908	1069.5	293.114	0.329871	3.27464	-0.176843	1.10412	chromosome 6 open reading frame 25	AK092392	C6orf25	Protein G6b Precursor [Source:UniProtKB/Swiss-Prot;Acc:O95866] [ENST00000383412]	80739	GO:0004872|GO:0005886|GO:0016021|GO:0008201|GO:0005783|GO:0005794		THC2534407	Hs.247879
A_23_P83857	11.0113	11.0113	up	2.14781	2.14781	up	75.8596	1212.54	192.281	-0.501045	2.95986	-1.10287	0	monoamine oxidase A	NM_000240	MAOA	Homo sapiens monoamine oxidase A (MAOA), nuclear gene encoding mitochondrial protein, mRNA [NM_000240]	4128	GO:0005741|GO:0006584|GO:0005515|GO:0008131|GO:0005739|GO:0016491|GO:0042135|GO:0042420|GO:0016020|GO:0007610|GO:0016021|GO:0006576|GO:0055114	NM_000240	THC2786684	Hs.183109
A_32_P218436	2.05275	2.05275	up	2.90186	2.90186	up	7.55262	22.5051	17.1924	-1.03755	0	-2.22858	-0.691601
A_23_P313389	3.97349	3.97349	up	2.54975	2.54975	up	570.179	3288.74	2627.81	-0.0586414	1.93176	-0.0453892	1.30497	UDP-glucose ceramide glucosyltransferase	NM_003358	UGCG	Homo sapiens UDP-glucose ceramide glucosyltransferase (UGCG), mRNA [NM_003358]	7357	GO:0016757|GO:0008610|GO:0006688|GO:0006679|GO:0006665|GO:0016020|GO:0005789|GO:0005624|GO:0008120|GO:0016021|GO:0008544|GO:0005783	NM_003358	THC2781164	Hs.304249
A_32_P86578	7.45137	7.45137	up	3.3645	3.3645	up	99.2423	1073.45	43.786	1.26027	4.15778	-2.51137	-0.760979	hypothetical gene supported by BC032913; BC048425	BC032913	LOC389023	Homo sapiens hypothetical gene supported by BC032913; BC048425, mRNA (cDNA clone IMAGE:5265535). [BC032913]	389023			THC2716069	Hs.97540
A_24_P252996	4.25075	4.25075	up	40.0085	40.0085	up	4.29352	26.4928	931.655	-2.47332	-0.385597	-0.874824	4.44741	folate receptor 3 (gamma)	NM_000804	FOLR3	Homo sapiens folate receptor 3 (gamma) (FOLR3), mRNA [NM_000804]	2352	GO:0005576|GO:0004872|GO:0005624|GO:0005542|GO:0019898|GO:0015884	NM_000804	THC2605100	Hs.352
A_32_P11579	2.67355	2.67355	up	26.3684	26.3684	up	31.1968	121.072	163.473	1.48944	2.90819	-1.68248	3.03826		AV707343		AV707343 ADB Homo sapiens cDNA clone ADBBSH02 5', mRNA sequence [AV707343]				THC2632129	Hs.595279
A_23_P102113	2.06847	2.06847	up	239.631	239.631	up	30.3585	91.1543	14985.3	-1.04856	0	-0.846768	7.0579	wingless-type MMTV integration site family, member 10A	NM_025216	WNT10A	Homo sapiens wingless-type MMTV integration site family, member 10A (WNT10A), mRNA [NM_025216]	80326	GO:0005576|GO:0007275|GO:0007223|GO:0004871|GO:0005578	NM_025216	THC2472056	Hs.121540
A_24_P174353	99.0147	99.0147	up	7.0779	7.0779	up	8.35119	1200.32	42.0025	0	6.62957	-1.33367	1.48966	natriuretic peptide precursor C		NPPC	natriuretic peptide precursor C [Source:HGNC Symbol;Acc:7941] [ENST00000409852]	4880	GO:0045471|GO:0030828|GO:0051053|GO:0007168|GO:0040014|GO:0005179|GO:0042493|GO:0045669|GO:0008217|GO:0050880|GO:0045909|GO:0048660|GO:0008285|GO:0003418|GO:0019229|GO:0005576|GO:0005615|GO:0003419|GO:0051428|GO:0042803|GO:0009791|GO:0001666|GO:0048513|GO:0006182|GO:0005102
A_23_P167599	3.40571	3.40571	up	13.6312	13.6312	up	829.371	4100.19	2513.59	1.21589	2.98385	-1.79405	1.97478	family with sequence similarity 134, member B	NM_001034850	FAM134B	Homo sapiens family with sequence similarity 134, member B (FAM134B), transcript variant 1, mRNA [NM_001034850]	54463	GO:0019233|GO:0016020|GO:0005801|GO:0016021|GO:0005783|GO:0005794	NM_001034850	THC2461507	Hs.711125
A_23_P71328	8.86147	8.86147	up	2.4654	2.4654	up	708.979	9119.83	14.6767	5.03962	8.18716	-2.69712	-1.39529	matrilin 2	NM_030583	MATN2	Homo sapiens matrilin 2 (MATN2), transcript variant 2, mRNA [NM_030583]	4147	GO:0005576|GO:0008150|GO:0003674|GO:0005578|GO:0005509	NM_030583	NP1159433	Hs.189445
A_23_P75260	5.15911	5.15911	up	9.42021	9.42021	up	3.32122	24.8725	711.286	-4.13367	-1.76655	-0.467627	2.76813	Ras association (RalGDS/AF-6) domain family member 4	NM_032023	RASSF4	Homo sapiens Ras association (RalGDS/AF-6) domain family member 4 (RASSF4), mRNA [NM_032023]	83937	GO:0005515|GO:0007049|GO:0007165	NM_032023	NP625782	Hs.522895
A_32_P127658	3.09082	3.09082	up	4.30801	4.30801	up	4.93978	22.163	29.1563	-0.493413	1.13458	-0.879911	1.22711
A_23_P200780	149.776	149.776	up	12.2009	12.2009	up	3.43936	747.767	663.965	-3.54405	3.68261	-0.400906	3.208	transforming growth factor, beta receptor III	NM_003243	TGFBR3	Homo sapiens transforming growth factor, beta receptor III (TGFBR3), mRNA [NM_003243]	7049	GO:0001889|GO:0005886|GO:0032354|GO:0043231|GO:0060038|GO:0003007|GO:0060318|GO:0070123|GO:0055010|GO:0060317|GO:0005539|GO:0005024|GO:0060216|GO:0016049|GO:0005114|GO:0046332|GO:0034699|GO:0005576|GO:0005515|GO:0007179|GO:0015026|GO:0006955|GO:0001837|GO:0016477|GO:0030509|GO:0050680|GO:0007243|GO:0005615|GO:0030165|GO:0009986|GO:0060021|GO:0051271|GO:0005887|GO:0034673|GO:0060347|GO:0050431|GO:…	NM_003243	THC2463693	Hs.482390
A_24_P860842	11.4224	11.4224	up	2.51572	2.51572	up	3.54638	58.8016	51.7053	-2.67044	0.843354	-0.976282	0.35469	nuclear receptor subfamily 6, group A, member 1	BC027988	NR6A1	nuclear receptor subfamily 6, group A, member 1 [Source:HGNC Symbol;Acc:7985] [ENST00000487099]	2649	GO:0005515|GO:0003700|GO:0003707|GO:0008283|GO:0007276|GO:0042803|GO:0006355|GO:0007283|GO:0005634|GO:0005667|GO:0043565|GO:0046872|GO:0003677|GO:0004879|GO:0008270|GO:0000122		THC2504069	Hs.20131
A_23_P340123	3.07899	3.07899	up	8.86619	8.86619	up	95.94	428.801	3367.24	-1.62246	0	-0.47825	2.67007	tripartite motif-containing 29	NM_012101	TRIM29	Homo sapiens tripartite motif-containing 29 (TRIM29), mRNA [NM_012101]	23650	GO:0005515|GO:0003700|GO:0046872|GO:0005737|GO:0008270|GO:0006366|GO:0005622	NM_012101	THC2487761	Hs.504115
A_23_P387471	3.68572	3.68572	up	14.0647	14.0647	up	138.727	742.216	399.261	0	1.88195	-3.12968	0.684322	MHC class I polypeptide-related sequence B	NM_005931	MICB	Homo sapiens MHC class I polypeptide-related sequence B (MICB), mRNA [NM_005931]	4277	GO:0019882|GO:0006955|GO:0005886|GO:0046629|GO:0050689|GO:0006979|GO:0005887|GO:0046703|GO:0002429|GO:0042612|GO:0009408|GO:0032526|GO:0044419|GO:0019835	NM_005931	THC2472137	Hs.719929
A_23_P104555	8.08665	8.08665	up	8.36079	8.36079	up	49.4668	580.67	4875.46	-2.71853	0.297012	0	3.06364	ankyrin repeat domain 2 (stretch responsive muscle)	NM_020349	ANKRD2	Homo sapiens ankyrin repeat domain 2 (stretch responsive muscle) (ANKRD2), transcript variant 1, mRNA [NM_020349]	26287	GO:0008307|GO:0007517|GO:0031674|GO:0006936	NM_020349	NP373377	Hs.73708
A_23_P367043	2.30537	2.30537	up	2.72402	2.72402	up	18.8184	62.9752	111.731	-1.72905	-0.524055	-1.44574	0	CDC14 cell division cycle 14 homolog C (S. cerevisiae)	NR_003595	CDC14C	Homo sapiens CDC14 cell division cycle 14 homolog C (S. cerevisiae) (CDC14C), non-coding RNA [NR_003595]	168448	GO:0008138|GO:0005634|GO:0016787|GO:0016020|GO:0004725|GO:0016021|GO:0005730|GO:0006470	NR_003595		Hs.567757
A_24_P210406	3.23297	3.23297	up	2.97841	2.97841	up	459.193	2154.99	833.711	0	1.69286	-1.55486	0.019681	Kruppel-like factor 5 (intestinal)	NM_001730	KLF5	Homo sapiens Kruppel-like factor 5 (intestinal) (KLF5), mRNA [NM_001730]	688	GO:0005515|GO:0003700|GO:0001525|GO:0006355|GO:0006366|GO:0003702|GO:0005634|GO:0030033|GO:0046872|GO:0045941|GO:0008270|GO:0005622|GO:0008284	NM_001730	NP284958	Hs.508234
A_32_P31666	2.06231	2.06231	up	2.28623	2.28623	up	44.5364	133.326	13.5416	0.609499	1.65376	-3.14182	-1.94885		AF064804		Homo sapiens transcription factor SUPT3H (SUPT3H) mRNA, complete cds. [AF064804]				THC2471011
A_23_P84118	4.88675	4.88675	up	3.5101	3.5101	up	11.7862	83.6071	49.2035	-1.53053	0.758344	-2.12115	-0.309638	cadherin 18, type 2	NM_004934	CDH18	Homo sapiens cadherin 18, type 2 (CDH18), transcript variant 1, mRNA [NM_004934]	1016	GO:0007156|GO:0005515|GO:0007155|GO:0005886|GO:0016021|GO:0005509	NM_004934	THC2473596	Hs.317632
A_23_P380208	2.90196	2.90196	up	2.39194	2.39194	up	68.3627	287.977	32.2568	1.92437	3.4614	-1.25818	0	ventricular zone expressed PH domain homolog 1 (zebrafish)	NM_024621	VEPH1	Homo sapiens ventricular zone expressed PH domain homolog 1 (zebrafish) (VEPH1), transcript variant 1, mRNA [NM_024621]	79674	GO:0005886	NM_024621	THC2473800	Hs.658046
A_23_P138492	44.3165	44.3165	up	2045.7	2045.7	up	3.23902	208.366	12168.2	-4.41916	1.05061	-4.38303	6.61535	neuralized homolog (Drosophila)	NM_004210	NEURL	Homo sapiens neuralized homolog (Drosophila) (NEURL), mRNA [NM_004210]	9148	GO:0007399|GO:0007288|GO:0005515|GO:0046872|GO:0005886|GO:0048471|GO:0030317|GO:0007595|GO:0005737|GO:0009605|GO:0008270	NM_004210	THC2463576	Hs.703959
A_23_P133902	7.12981	7.12981	up	2.62346	2.62346	up	50.4414	522.05	228.054	-1.05565	1.77821	-1.11119	0.280279	psoriasis susceptibility 1 candidate 1	NM_014068	PSORS1C1	Homo sapiens psoriasis susceptibility 1 candidate 1 (PSORS1C1), mRNA [NM_014068]	170679		NM_014068	THC2491002	Hs.310958
A_24_P926580	2.64761	2.64761	up	2.41546	2.41546	up	73.1406	281.099	225.753	0.100741	1.50543	-0.38632	0.885975		AK001808		Homo sapiens cDNA FLJ10946 fis, clone PLACE1000005. [AK001808]				THC2626421	Hs.675467
A_23_P59375	2.70608	2.70608	up	5.85739	5.85739	up	1253.59	4924.29	1839.6	1.22507	2.66127	-1.61263	0.937632	inhibitor of DNA binding 4, dominant negative helix-loop-helix protein	NM_001546	ID4	Homo sapiens inhibitor of DNA binding 4, dominant negative helix-loop-helix protein (ID4), mRNA [NM_001546]	3400	GO:0048712|GO:0005515|GO:0007420|GO:0021766|GO:0005634|GO:0016481|GO:0021895|GO:0045665|GO:0000082|GO:0006357|GO:0007405|GO:0003714|GO:0008284|GO:0016564	NM_001546	THC2466308	Hs.519601
A_24_P654792	5.03131	5.03131	up	2.02584	2.02584	up	19.07	139.277	12.0286	-0.300764	2.03017	-2.82489	-1.80637				Q4FM57_PELUB (Q4FM57) Lipid-A-disaccharide synthase (LpxB) , partial (6%) [THC2684874]				THC2684874
A_23_P69908	2.2738	2.2738	up	6.13266	6.13266	up	317.821	1049.01	29035.4	-3.24965	-2.06455	-0.193476	2.42304	glutaredoxin (thioltransferase)	NM_002064	GLRX	Homo sapiens glutaredoxin (thioltransferase) (GLRX), transcript variant 1, mRNA [NM_002064]	2745	GO:0009055|GO:0015035|GO:0005829|GO:0005737|GO:0045454|GO:0022900|GO:0047485|GO:0015038|GO:0006810	NM_002064	NP1179791	Hs.28988
A_24_P781615	2.0681	2.0681	up	4.13435	4.13435	up	3.19895	9.60341	36.7574	-1.52445	-0.476146	-0.890509	1.15715	AOC3 pseudogene	NR_002773	LOC90586	Homo sapiens AOC3 pseudogene (LOC90586), non-coding RNA [NR_002773]	90586		NR_002773	THC2495561	Hs.367781
A_24_P71781	5.81656	5.81656	up	8.06962	8.06962	up	3.74377	31.6099	184.327	-2.54017	0	-0.771799	2.2407	transmembrane protein 108	NM_023943	TMEM108	Homo sapiens transmembrane protein 108 (TMEM108), transcript variant 1, mRNA [NM_023943]	66000	GO:0016020|GO:0008150|GO:0003674|GO:0016021|GO:0005575	NM_023943	THC2612330	Hs.191616
A_23_P302672	5.85586	5.85586	up	7.8968	7.8968	up	25.1527	213.807	4800.16	-4.05638	-1.5065	-0.302185	2.67908	DNA-damage-inducible transcript 4-like	NM_145244	DDIT4L	Homo sapiens DNA-damage-inducible transcript 4-like (DDIT4L), mRNA [NM_145244]	115265	GO:0009968|GO:0005737	NM_145244		Hs.480378
A_32_P120211	3.10774	3.10774	up	2.25587	2.25587	up	58.1643	262.39	14.4275	2.85208	4.48795	-1.17369	0		AI123606		AI123606 oo15f01.x1 Soares_NSF_F8_9W_OT_PA_P_S1 Homo sapiens cDNA clone IMAGE:1566265 3', mRNA sequence [AI123606]					Hs.43744
A_24_P84130	93.2341	93.2341	up	16.883	16.883	up	3.37853	457.246	110.927	-0.943306	5.59948	-0.824501	3.253		AK024680		Homo sapiens cDNA: FLJ21027 fis, clone CAE07110. [AK024680]				THC2605750	Hs.660596
A_23_P307544	9.76278	9.76278	up	11.719	11.719	up	5.2003	73.6969	184.092	-1.31291	1.97438	-0.558768	2.99201	plexin A2	NM_025179	PLXNA2	Homo sapiens plexin A2 (PLXNA2), mRNA [NM_025179]	5362	GO:0017154|GO:0004872|GO:0007166|GO:0005886|GO:0007275|GO:0051642|GO:0021935|GO:0016021|GO:0007165|GO:0005622	NM_025179	THC2471189	Hs.497626
A_32_P84369	2.34611	2.34611	up	6.63995	6.63995	up	32.0396	109.114	41.2174	0.477364	1.70763	-2.73117	0	family with sequence similarity 153, member B	NM_001079529	FAM153B	Homo sapiens family with sequence similarity 153, member B (FAM153B), mRNA [NM_001079529]	202134		NM_001079529	THC2544129	Hs.646912
A_23_P310921	6.78917	6.78917	up	22.3805	22.3805	up	4.22682	41.656	5850.88	-4.61782	-1.85458	0.492116	4.97629	protocadherin 7	NM_002589	PCDH7	Homo sapiens protocadherin 7 (PCDH7), transcript variant a, mRNA [NM_002589]	5099	GO:0007156|GO:0005887|GO:0005515|GO:0007155|GO:0005886|GO:0005509	NM_002589	THC2480318	Hs.479439
A_24_P148762	2.49444	2.49444	up	8.76689	8.76689	up	10.2268	37.0304	208.323	-1.73855	-0.419831	-1.36298	1.76909	interleukin 1 receptor accessory protein	NM_002182	IL1RAP	Homo sapiens interleukin 1 receptor accessory protein (IL1RAP), transcript variant 1, mRNA [NM_002182]	3556	GO:0005887|GO:0005576|GO:0005515|GO:0006955|GO:0004908|GO:0004888|GO:0006954|GO:0005886|GO:0004871|GO:0045087|GO:0007165|GO:0006461	NM_002182	THC2628876	Hs.478673
A_24_P639671	2.5411	2.5411	up	14.1604	14.1604	up	719.914	2655.52	91.5219	4.59034	5.93579	-3.04985	0.773941	small nucleolar RNA, C/D box 123	AK095831	SNORD123	Homo sapiens cDNA FLJ38512 fis, clone HCHON2000503. [AK095831]	100113384			THC2608488	Hs.34447
A_23_P218569	4.28296	4.28296	up	4.40995	4.40995	up	14.7779	91.8762	111.115	-1.33031	0.768296	-1.4013	0.739463				enhancer of polycomb homolog 2 (Drosophila) [Source:HGNC Symbol;Acc:24543] [ENST00000409654]				THC2694227
A_23_P116712	5.05316	5.05316	up	20.9346	20.9346	up	4.01864	29.4775	130.496	0	2.33719	-0.207426	4.18039	Ras association (RalGDS/AF-6) domain family (N-terminal) member 8	NM_007211	RASSF8	Homo sapiens Ras association (RalGDS/AF-6) domain family (N-terminal) member 8 (RASSF8), transcript variant 4, mRNA [NM_007211]	11228	GO:0007165	NM_007211	THC2476051	Hs.696433
A_24_P36898	2.54946	2.54946	up	12.4617	12.4617	up	99.636	368.733	141.187	0.337896	1.68809	-3.63942	0		AL832451		Homo sapiens mRNA; cDNA DKFZp451C2311 (from clone DKFZp451C2311); complete cds. [AL832451]				THC2479973
A_32_P49748	55.2577	55.2577	up	2.35311	2.35311	up	17.0559	1368.09	80.3807	-2.58917	3.19893	-2.42792	-1.19336	beta-1,4-N-acetyl-galactosaminyl transferase 3	AK131277	B4GALNT3	Homo sapiens cDNA FLJ16224 fis, clone CTONG3009287. [AK131277]	283358	GO:0008376|GO:0032580|GO:0016020|GO:0016740|GO:0033842|GO:0016021|GO:0005794		THC2471573	Hs.504416
A_32_P59737	4.08406	4.08406	up	138.851	138.851	up	163.878	971.541	877.291	0.00158596	2.03159	-5.53614	1.58125				Q29PE7_DROPS (Q29PE7) GA16406-PA (Fragment), partial (7%) [THC2688475]				THC2688475
A_23_P259251	4.33528	4.33528	up	178.851	178.851	up	27.5399	173.311	1111.17	0	2.11612	-2.98896	4.49365	potassium voltage-gated channel, Shal-related subfamily, member 2	NM_012281	KCND2	Homo sapiens potassium voltage-gated channel, Shal-related subfamily, member 2 (KCND2), mRNA [NM_012281]	3751	GO:0005244|GO:0005515|GO:0005249|GO:0046982|GO:0005886|GO:0001508|GO:0055085|GO:0043025|GO:0009986|GO:0043197|GO:0051291|GO:0005250|GO:0007268|GO:0046872|GO:0042995|GO:0006811|GO:0014069|GO:0019717|GO:0016021|GO:0006813|GO:0008076	NM_012281	THC2472496	Hs.654739
A_23_P433369	2.10333	2.10333	up	2.06065	2.06065	up	859.369	2623.83	1708.65	-0.784511	0.288167	-1.67687	-0.633771	HEAT repeat containing 5A	NM_015473	HEATR5A	Homo sapiens HEAT repeat containing 5A (HEATR5A), mRNA [NM_015473]	25938	GO:0005488	NM_015473	THC2491277	Hs.370299
A_32_P104448	3.88391	3.88391	up	10.3007	10.3007	up	56.0274	315.876	219.853	1.03347	2.99098	-1.19963	2.16504		BM723547		UI-E-EJ0-aiq-m-17-0-UI.r1 UI-E-EJ0 Homo sapiens cDNA clone UI-E-EJ0-aiq-m-17-0-UI 5', mRNA sequence [BM723547]				THC2634639	Hs.133261
A_32_P109933	2.16263	2.16263	up	12.7548	12.7548	up	3.39492	10.6576	138.285	-2.81447	-1.70168	-1.98007	1.6929		BX092869		BX092869 Soares placenta Nb2HP Homo sapiens cDNA clone IMAGp998B01203 ; IMAGE:139296, mRNA sequence [BX092869]				THC2667213	Hs.657599
A_23_P24260	10.0764	10.0764	up	6.43924	6.43924	up	12.0247	175.884	413.608	-2.71342	0.619487	-1.13689	1.55	ectonucleoside triphosphate diphosphohydrolase 1	NM_001776	ENTPD1	Homo sapiens ectonucleoside triphosphate diphosphohydrolase 1 (ENTPD1), transcript variant 1, mRNA [NM_001776]	953	GO:0007596|GO:0005887|GO:0016787|GO:0007155|GO:0005886|GO:0005524|GO:0000166	NM_001776	THC2503082	Hs.576612
A_23_P393727	30.539	30.539	up	8.33333	8.33333	up	3.34368	148.227	54.0326	-0.81748	4.1151	-0.702818	2.35607	neuropilin 2	NM_201266	NRP2	Homo sapiens neuropilin 2 (NRP2), transcript variant 1, mRNA [NM_201266]	8828	GO:0007399|GO:0004872|GO:0005515|GO:0050919|GO:0005886|GO:0007275|GO:0030154|GO:0005021|GO:0030424|GO:0007507|GO:0017154|GO:0007155|GO:0005624|GO:0007411|GO:0016021|GO:0001755	NM_201266	THC2601270	Hs.471200
A_23_P329375	5.22018	5.22018	up	3.50884	3.50884	up	3.23143	24.4866	110.84	-2.81412	-0.430019	-0.36572	1.44527	POU class 6 homeobox 1	NM_002702	POU6F1	Homo sapiens POU class 6 homeobox 1 (POU6F1), transcript variant 1, mRNA [NM_002702]	5463	GO:0005634|GO:0043565|GO:0003700|GO:0007517|GO:0007420|GO:0007507|GO:0006355	NM_002702	THC2473613	Hs.555886
A_23_P52266	4.49357	4.49357	up	3.55767	3.55767	up	70.4187	459.332	116.671	-0.42495	1.74291	-2.36823	-0.537296	interferon-induced protein with tetratricopeptide repeats 1	NM_001548	IFIT1	Homo sapiens interferon-induced protein with tetratricopeptide repeats 1 (IFIT1), transcript variant 2, mRNA [NM_001548]	3434	GO:0008150|GO:0003674|GO:0005737|GO:0005488	NM_001548	THC2513635	Hs.20315
A_23_P501010	12.7379	12.7379	up	4.39874	4.39874	up	58.1377	1074.99	233.01	0.458413	4.12947	-0.516598	1.62049	collagen, type XVII, alpha 1	NM_000494	COL17A1	Homo sapiens collagen, type XVII, alpha 1 (COL17A1), mRNA [NM_000494]	1308	GO:0031581|GO:0005887|GO:0005576|GO:0005886|GO:0005604|GO:0030056|GO:0008544|GO:0005911|GO:0007160	NM_000494	THC2469481	Hs.117938
A_23_P123071	2.80479	2.80479	up	7.13857	7.13857	up	95.249	387.8	3208.38	-1.58252	-0.0946245	-0.184919	2.65072	caveolin 2	NM_001233	CAV2	Homo sapiens caveolin 2 (CAV2), transcript variant 1, mRNA [NM_001233]	858	GO:0007088|GO:0005886|GO:0006906|GO:0051219|GO:0030133|GO:0005634|GO:0005829|GO:0000139|GO:0019905|GO:0070836|GO:0048278|GO:0048741|GO:0005794|GO:0005622|GO:0005515|GO:0060161|GO:0051259|GO:0007029|GO:0007005|GO:0045121|GO:0005901|GO:0009986|GO:0016050|GO:0043234|GO:0005811|GO:0031234|GO:0042803|GO:0001937|GO:0005887|GO:0007268|GO:0005624|GO:0048471|GO:0005737	NM_001233	THC2788990	Hs.212332
A_23_P104471	8.99253	8.99253	up	2.62379	2.62379	up	6.46518	84.3937	5885.47	-7.59783	-4.42911	0	1.39165	dual specificity phosphatase 13	NM_001007271	DUSP13	Homo sapiens dual specificity phosphatase 13 (DUSP13), transcript variant 1, mRNA [NM_001007271]	51207	GO:0008138|GO:0016787|GO:0007126|GO:0005737|GO:0004725|GO:0007283|GO:0006470	NM_001007271	THC2475084	Hs.178170
A_24_P328504	2.17179	2.17179	up	3.06924	3.06924	up	35.4235	111.675	239.823	-1.9203	-0.801416	-1.61976	-0.0018754	SP140 nuclear body protein	NM_007237	SP140	Homo sapiens SP140 nuclear body protein (SP140), transcript variant 1, mRNA [NM_007237]	11262	GO:0006952|GO:0005654|GO:0005634|GO:0005515|GO:0003700|GO:0046872|GO:0005635|GO:0005737|GO:0008270|GO:0005813	NM_007237	NP081779	Hs.632549
A_23_P105307	7.20688	7.20688	up	2.15561	2.15561	up	20.443	213.865	41.1487	-0.168478	2.6809	-1.1081	0	diacylglycerol kinase, alpha 80kDa	NM_201444	DGKA	Homo sapiens diacylglycerol kinase, alpha 80kDa (DGKA), transcript variant 1, mRNA [NM_201444]	1606	GO:0005886|GO:0005829|GO:0005524|GO:0016740|GO:0007205|GO:0005543|GO:0004143|GO:0007242|GO:0000166|GO:0005509	NM_201444	THC2764478	Hs.524488
A_23_P18713	62.924	62.924	up	374.791	374.791	up	99.545	9092.5	69051.9	-1.76511	4.21043	-1.7177	6.83225	ATP-binding cassette, sub-family G (WHITE), member 2	NM_004827	ABCG2	Homo sapiens ATP-binding cassette, sub-family G (WHITE), member 2 (ABCG2), mRNA [NM_004827]	9429	GO:0042493|GO:0005515|GO:0005215|GO:0042626|GO:0008559|GO:0005886|GO:0005524|GO:0016887|GO:0000166|GO:0042803|GO:0016021|GO:0006810	NM_004827	THC2489150	Hs.480218
A_23_P161501	3.04001	3.04001	up	3.64537	3.64537	up	153.045	675.371	1736.46	-1.31769	0.28639	-0.520397	1.34567	ubiquitin domain containing 1	NM_024954	UBTD1	Homo sapiens ubiquitin domain containing 1 (UBTD1), mRNA [NM_024954]	80019		NM_024954	THC2463753	Hs.500724
A_24_P59403	9.28132	9.28132	up	5.91062	5.91062	up	3.45864	46.5975	387.473	-2.57723	0.637096	0.826437	3.38975	ATPase, class VI, type 11A	NM_015205	ATP11A	Homo sapiens ATPase, class VI, type 11A (ATP11A), transcript variant 1, mRNA [NM_015205]	23250	GO:0016787|GO:0006754|GO:0000287|GO:0016020|GO:0015914|GO:0005524|GO:0004012|GO:0000166|GO:0016021|GO:0015662|GO:0016820	NM_015205	THC2474552	Hs.29189
A_23_P140780	2.39942	2.39942	up	2.38114	2.38114	up	4.28934	14.9398	35.7705	-2.21917	-0.956486	-1.25165	0		AL137668		Homo sapiens mRNA; cDNA DKFZp434L231 (from clone DKFZp434L231). [AL137668]				THC2616217	Hs.610979
A_23_P219161	2.91944	2.91944	up	9.1538	9.1538	up	1900.92	8055.84	60.2741	6.98527	8.53096	-2.02888	1.16549	olfactomedin 1	NM_006334	OLFM1	Homo sapiens olfactomedin 1 (OLFM1), transcript variant 2, mRNA [NM_006334]	10439	GO:0007399|GO:0005788|GO:0005515|GO:0051259|GO:0007275|GO:0005615|GO:0005783	NM_006334	THC2500223	Hs.522484
A_23_P124300	2.98516	2.98516	up	2.34327	2.34327	up	51.4145	222.793	374.038	-1.57781	0	-0.784159	0.444366	beta-carotene 15,15'-monooxygenase 1	NM_017429	BCMO1	Homo sapiens beta-carotene 15,15'-monooxygenase 1 (BCMO1), mRNA [NM_017429]	53630	GO:0003834|GO:0046872|GO:0016491|GO:0055114	NM_017429	THC2475590	Hs.212172
A_23_P126836	3.41771	3.41771	up	8.62671	8.62671	up	13.6076	67.5092	197.428	-1.76004	0.0129862	-1.85077	1.25804	tumor necrosis factor (ligand) superfamily, member 4	NM_003326	TNFSF4	Homo sapiens tumor necrosis factor (ligand) superfamily, member 4 (TNFSF4), mRNA [NM_003326]	7292	GO:0042098|GO:0006955|GO:0005125|GO:0006954|GO:0005615|GO:0008203|GO:0009986|GO:0007165|GO:0043433|GO:0001816|GO:0032813|GO:0005887|GO:0032582|GO:0016020|GO:0050710|GO:0051024|GO:0005164|GO:0005102|GO:0008284	NM_003326	THC2716910	Hs.181097
A_24_P214598	4.2131	4.2131	up	3.68754	3.68754	up	627.571	3838.06	209.601	2.4229	4.49778	-1.88266	0	protein phosphatase, Mg2+/Mn2+ dependent, 1K	NM_152542	PPM1K	Homo sapiens protein phosphatase, Mg2+/Mn2+ dependent, 1K (PPM1K), nuclear gene encoding mitochondrial protein, mRNA [NM_152542]	152926	GO:0004722|GO:0016787|GO:0046872|GO:0005759|GO:0005739|GO:0008287|GO:0006470	NM_152542	THC2755977	Hs.291000
A_24_P143599	5.8884	5.8884	up	7.95584	7.95584	up	3.67648	31.4251	265.905	-2.55788	0	-0.214214	2.7778	ATPase, class VI, type 11A	NM_032189	ATP11A	Homo sapiens ATPase, class VI, type 11A (ATP11A), transcript variant 2, mRNA [NM_032189]	23250	GO:0016787|GO:0006754|GO:0000287|GO:0016020|GO:0015914|GO:0005524|GO:0004012|GO:0000166|GO:0016021|GO:0015662|GO:0016820	NM_032189	NP1401554	Hs.29189
A_24_P221745	11.2737	11.2737	up	107.868	107.868	up	3.54472	58.0093	746.114	0.211402	3.7063	0.335093	7.08822	hypothetical LOC440934	BC008048	LOC440934	Homo sapiens hypothetical gene supported by BC008048, mRNA (cDNA clone IMAGE:3631157), partial cds. [BC008048]	440934		XR_015854	THC2689015	Hs.238964
A_23_P140316	2.40493	2.40493	up	3.98693	3.98693	up	15.9469	55.6704	205.433	-0.685803	0.580189	0.165473	2.16075	G protein-coupled receptor 137C	NM_001099652	GPR137C	Homo sapiens G protein-coupled receptor 137C (GPR137C), mRNA [NM_001099652]	283554	GO:0016020|GO:0016021	NM_001099652	NP500685	Hs.416214
A_23_P257003	3.74646	3.74646	up	6.51846	6.51846	up	37.1223	201.884	707.403	-0.461905	1.44362	0.244972	2.9495	proprotein convertase subtilisin/kexin type 5	NM_006200	PCSK5	Homo sapiens proprotein convertase subtilisin/kexin type 5 (PCSK5), mRNA [NM_006200]	5125	GO:0030141|GO:0008233|GO:0005796|GO:0032455|GO:0002001|GO:0007267|GO:0005794|GO:0005576|GO:0004252|GO:0042277|GO:0005615|GO:0007507|GO:0042089|GO:0035108|GO:0030323|GO:0001822|GO:0019067|GO:0048566|GO:0016486|GO:0043043|GO:0051605|GO:0006465|GO:0007566|GO:0048706|GO:0009952	NM_006200	THC2464770	Hs.368542
A_23_P138495	19.5527	19.5527	up	8.10022	8.10022	up	8.54948	242.658	1278.5	-4.08845	0.200842	-0.722777	2.29518	protein tyrosine phosphatase, receptor type, E	NM_006504	PTPRE	Homo sapiens protein tyrosine phosphatase, receptor type, E (PTPRE), transcript variant 1, mRNA [NM_006504]	5791	GO:0046627|GO:0007185|GO:0005515|GO:0016787|GO:0005886|GO:0006468|GO:0005737|GO:0005001|GO:0042803|GO:0016021|GO:0006470	NM_006504	THC2484809	Hs.127022
A_24_P750817	11.2043	11.2043	up	11.5886	11.5886	up	3.30681	53.7828	511.45	-3.14919	0.336799	-0.251576	3.28306	hypothetical LOC147710	BC127929	LOC147710	Homo sapiens hypothetical LOC147710, mRNA (cDNA clone IMAGE:40132544), partial cds. [BC127929]	147710		XM_097278	THC2684256	Hs.512509
A_23_P108437	2.03858	2.03858	up	6.53868	6.53868	up	270.531	800.559	1807.97	-0.303346	0.72422	-1.11261	1.59639	frizzled homolog 5 (Drosophila)	NM_003468	FZD5	Homo sapiens frizzled homolog 5 (Drosophila) (FZD5), mRNA [NM_003468]	7855	GO:0004872|GO:0004930|GO:0005886|GO:0007275|GO:0007186|GO:0004926|GO:0048469|GO:0007164|GO:0007165|GO:0016055|GO:0005887|GO:0000139|GO:0017147|GO:0005794	NM_003468	THC2471040	Hs.17631
A_32_P137604	36.131	36.131	up	11.5792	11.5792	up	3.94414	206.862	1467.44	-4.60397	0.571196	-0.438823	3.09464	ankyrin repeat domain 33B	NM_001164440	ANKRD33B	Homo sapiens ankyrin repeat domain 33B (ANKRD33B), mRNA [NM_001164440]	651746		NM_001164440	THC2707778	Hs.26039
A_24_P883577	6.05156	6.05156	up	4.96329	4.96329	up	8.19891	72.023	50.8636	-1.79236	0.804944	-2.3113	0				BC004696 Nedd9 protein {Mus musculus} (exp=-1; wgp=0; cg=0), partial (6%) [THC2657091]				THC2657091
A_23_P27306	2.05276	2.05276	up	2.36179	2.36179	up	3254.41	9697.47	80.8249	7.4121	8.44966	0	1.23988	collectin sub-family member 12	NM_130386	COLEC12	Homo sapiens collectin sub-family member 12 (COLEC12), mRNA [NM_130386]	81035	GO:0005044|GO:0005529|GO:0006910|GO:0030169|GO:0005488|GO:0005534|GO:0006952|GO:0051260|GO:0016020|GO:0046872|GO:0008329|GO:0009756|GO:0016021|GO:0045087	NM_130386	THC2479914	Hs.464422
A_23_P416774	29.973	29.973	up	50.6125	50.6125	up	3.30078	143.613	321.496	-2.58613	2.31946	-2.48247	3.17896	chloride intracellular channel 5	NM_016929	CLIC5	Homo sapiens chloride intracellular channel 5 (CLIC5), nuclear gene encoding mitochondrial protein, transcript variant 2, mRNA [NM_016929]	53405	GO:0034707|GO:0005244|GO:0005515|GO:0005626|GO:0007565|GO:0007605|GO:0005815|GO:0005938|GO:0015629|GO:0006810|GO:0006821|GO:0016020|GO:0032420|GO:0006811|GO:0005737|GO:0008104|GO:0060088|GO:0005247|GO:0016021|GO:0050885|GO:0005794	NM_016929	THC2472970	Hs.485489
A_23_P77304	4.09761	4.09761	up	2.73775	2.73775	up	25.9473	154.337	94.1683	-0.346007	1.68878	-0.780109	0.672884	adaptor-related protein complex 3, beta 2 subunit	NM_004644	AP3B2	Homo sapiens adaptor-related protein complex 3, beta 2 subunit (AP3B2), mRNA [NM_004644]	8120	GO:0006892|GO:0008565|GO:0006886|GO:0031410|GO:0006897|GO:0005515|GO:0030665|GO:0005215|GO:0030117|GO:0016020|GO:0030137|GO:0005794	NM_004644	THC2471050	Hs.199593
A_23_P30913	2.26515	2.26515	up	2.14499	2.14499	up	15.0003	49.3225	24.0252	0	1.17961	-1.26218	-0.161208	major histocompatibility complex, class II, DP alpha 1	NM_033554	HLA-DPA1	Homo sapiens major histocompatibility complex, class II, DP alpha 1 (HLA-DPA1), mRNA [NM_033554]	3113	GO:0005887|GO:0032395|GO:0006955|GO:0005886|GO:0042613|GO:0002504	NM_033554	THC2593041	Hs.347270
A_23_P93641	4.80348	4.80348	up	5.00302	5.00302	up	51.2994	357.697	2505.08	-2.44621	-0.182129	0	2.3228	aldo-keto reductase family 1, member B10 (aldose reductase)	NM_020299	AKR1B10	Homo sapiens aldo-keto reductase family 1, member B10 (aldose reductase) (AKR1B10), mRNA [NM_020299]	57016	GO:0005515|GO:0008202|GO:0004033|GO:0005737|GO:0007586|GO:0006081|GO:0016491|GO:0005575|GO:0055114	NM_020299	THC2488021	Hs.116724
A_23_P350396	4.77829	4.77829	up	3.60889	3.60889	up	75.7948	525.726	23.6439	1.72416	3.98066	-2.64879	-0.797235	corneodesmosin	NM_001264	CDSN	Homo sapiens corneodesmosin (CDSN), mRNA [NM_001264]	1041	GO:0030057|GO:0005576|GO:0007155|GO:0003674|GO:0016337|GO:0030216|GO:0042803|GO:0008544|GO:0005911|GO:0001533	NM_001264	THC2464424	Hs.556031
A_23_P102611	6.00621	6.00621	up	2.47623	2.47623	up	915.509	7981.97	813.671	0.637648	3.2241	-1.68139	-0.373244	WNT1 inducible signaling pathway protein 2	NM_003881	WISP2	Homo sapiens WNT1 inducible signaling pathway protein 2 (WISP2), mRNA [NM_003881]	8839	GO:0005576|GO:0005515|GO:0007155|GO:0005520|GO:0005886|GO:0009986|GO:0005737|GO:0007267|GO:0007165|GO:0005625|GO:0008285|GO:0001558	NM_003881	THC2486325	Hs.592145
A_23_P29975	5.32942	5.32942	up	3.6457	3.6457	up	771.487	5968.37	10913.8	-1.67768	0.736298	-0.562271	1.30392	chromosome 4 open reading frame 19	NM_018302	C4orf19	Homo sapiens chromosome 4 open reading frame 19 (C4orf19), transcript variant 2, mRNA [NM_018302]	55286		NM_018302	THC2472861	Hs.107527
A_24_P334300	2.77157	2.77157	up	61.5304	61.5304	up	98.5718	396.576	434.734	3.8386	5.30931	-0.804507	5.13872	fibroblast growth factor 12	NM_004113	FGF12	Homo sapiens fibroblast growth factor 12 (FGF12), transcript variant 2, mRNA [NM_004113]	2257	GO:0007399|GO:0005634|GO:0005515|GO:0007254|GO:0008543|GO:0005615|GO:0005104|GO:0008083|GO:0007267|GO:0007507|GO:0008201|GO:0007165	NM_004113	THC2461442	Hs.584758
A_23_P354609	3.74385	3.74385	up	2.48469	2.48469	up	392.309	2132.03	2573	-1.1006	0.803919	-0.54104	0.772023		AK095583		Homo sapiens cDNA FLJ38264 fis, clone FCBBF3001657. [AK095583]				THC2509132	Hs.594823
A_24_P541919	2.2823	2.2823	up	4.66167	4.66167	up	60.2272	199.532	426.243	0.238426	1.42891	0	2.22085	DENN/MADD domain containing 5B	NM_144973	DENND5B	Homo sapiens DENN/MADD domain containing 5B (DENND5B), mRNA [NM_144973]	160518	GO:0016020|GO:0016021	NM_144973	THC2530448	Hs.118166
A_23_P154566	14.0339	14.0339	up	2.27179	2.27179	up	129.32	2634.46	70.3646	-0.885901	2.92494	-3.78852	-2.60469	TOX high mobility group box family member 2	NM_032883	TOX2	Homo sapiens TOX high mobility group box family member 2 (TOX2), transcript variant 3, mRNA [NM_032883]	84969	GO:0005634|GO:0003677|GO:0045449	NM_032883	THC2606559	Hs.26608
A_23_P32955	3.24514	3.24514	up	21.3267	21.3267	up	1262.85	5948.85	1048.19	2.29296	3.99125	-3.23118	1.18341	c-mer proto-oncogene tyrosine kinase	U08023	MERTK	Human cellular proto-oncogene (c-mer) mRNA, complete cds. [U08023]	10461	GO:0004872|GO:0005515|GO:0005524|GO:0016740|GO:0001750|GO:0007601|GO:0000166|GO:0005887|GO:0016020|GO:0007166|GO:0006468|GO:0006909|GO:0004714|GO:0007267|GO:0050896|GO:0005625			Hs.306178
A_24_P14932	2.86904	2.86904	up	3.34607	3.34607	up	28.0375	116.768	23.6717	1.08496	2.60553	-1.74247	0	WD repeat domain 52	NM_018338	WDR52	Homo sapiens WD repeat domain 52 (WDR52), transcript variant 2, mRNA [NM_018338]	55779		NM_018338	THC2482565	Hs.584936
A_23_P62387	7.26081	7.26081	up	3.60608	3.60608	up	18.4537	194.499	22.664	0.544273	3.4044	-1.85043	0	nudix (nucleoside diphosphate linked moiety X)-type motif 11	NM_018159	NUDT11	Homo sapiens nudix (nucleoside diphosphate linked moiety X)-type motif 11 (NUDT11), mRNA [NM_018159]	55190	GO:0016787|GO:0046872|GO:0008486|GO:0005737|GO:0005622	NM_018159	THC2464020	Hs.200016
A_23_P24843	2.51185	2.51185	up	2.07942	2.07942	up	723.345	2637.46	18376.7	-2.42302	-1.09427	0.347076	1.40326	microtubule associated monoxygenase, calponin and LIM domain containing 2	NM_014632	MICAL2	Homo sapiens microtubule associated monoxygenase, calponin and LIM domain containing 2 (MICAL2), mRNA [NM_014632]	9645	GO:0046872|GO:0005856|GO:0005737|GO:0008270|GO:0004497|GO:0055114	NM_014632	THC2767241	Hs.501928
A_23_P121665	51.3493	51.3493	up	51.2722	51.2722	up	3.28851	245.121	1001.69	-3.13225	2.55002	-1.40234	4.27777	sortilin-related VPS10 domain containing receptor 2	NM_020777	SORCS2	Homo sapiens sortilin-related VPS10 domain containing receptor 2 (SORCS2), mRNA [NM_020777]	57537	GO:0016020|GO:0007218|GO:0016021|GO:0008188	NM_020777	THC2601290	Hs.479099
A_32_P92415	2.37414	2.37414	up	6.73158	6.73158	up	119.76	412.73	66.0256	0.00601769	1.25342	-4.44474	-1.6938		AA455656		aa22e03.s1 NCI_CGAP_GCB1 Homo sapiens cDNA clone IMAGE:814012 3', mRNA sequence [AA455656]				THC2526269	Hs.707102
A_24_P931690	2.12009	2.12009	up	22.4828	22.4828	up	3.3093	10.1844	138.805	-1.08412	0	-1.02525	3.4655		BG115911		BG115911 602317334F1 NIH_MGC_88 Homo sapiens cDNA clone IMAGE:4417497 5', mRNA sequence [BG115911]					Hs.13543
A_23_P359647	2.29501	2.29501	up	2.06332	2.06332	up	1215.75	4050.2	5421.41	-0.755379	0.443119	-0.484293	0.560675	nuclear factor of activated T-cells 5, tonicity-responsive	NM_138714	NFAT5	Homo sapiens nuclear factor of activated T-cells 5, tonicity-responsive (NFAT5), transcript variant 1, mRNA [NM_138714]	10725	GO:0005634|GO:0005515|GO:0003702|GO:0003700|GO:0007588|GO:0007165|GO:0006355|GO:0006366	NM_138714	THC2535941	Hs.371987
A_32_P207767	3.52435	3.52435	up	3.09043	3.09043	up	398.304	2037.71	396.713	1.24616	3.06351	-1.22819	0.399613				Putative uncharacterized protein ENSP00000381813 [Source:UniProtKB/TrEMBL;Acc:A8MZ04] [ENST00000398832]				THC2668971
A_24_P196774	2.04681	2.04681	up	3.34968	3.34968	up	4998.33	14850.8	45025.3	-1.15125	-0.11787	-0.564817	1.17921		BC014395		Homo sapiens, clone IMAGE:3029191, mRNA. [BC014395]			XM_002342691	THC2604945	Hs.594383
A_23_P59738	15.7032	15.7032	up	33.7653	33.7653	up	31.6026	720.373	5533.36	-2.09618	1.87681	-0.562439	4.51503	myosin, light chain 7, regulatory	NM_021223	MYL7	Homo sapiens myosin, light chain 7, regulatory (MYL7), mRNA [NM_021223]	58498	GO:0042623|GO:0000146|GO:0006939|GO:0031672|GO:0016459|GO:0030048|GO:0005509	NM_021223	THC2545457	Hs.75636
A_32_P210232	2.52753	2.52753	up	3.09339	3.09339	up	434.148	1592.87	21.4868	5.08737	6.42509	-1.71926	-0.0900674								THC2718172
A_23_P4764	2.80254	2.80254	up	2.9417	2.9417	up	141.76	576.706	241.553	-0.143604	1.34313	-1.77213	-0.215482	insulin receptor	NM_000208	INSR	Homo sapiens insulin receptor (INSR), transcript variant 1, mRNA [NM_000208]	3643	GO:0032355|GO:0032583|GO:0004713|GO:0045471|GO:0005886|GO:0019903|GO:0030335|GO:0030238|GO:0031995|GO:0045429|GO:0010310|GO:0005009|GO:0005634|GO:0016020|GO:0043560|GO:0005829|GO:0010560|GO:0008284|GO:0005792|GO:0005159|GO:0014823|GO:0004872|GO:0005525|GO:0016740|GO:0005768|GO:0033280|GO:0033574|GO:0045821|GO:0010629|GO:0032148|GO:0005887|GO:0032869|GO:0045444|GO:0045725|GO:0032147|GO:0043410|GO:…	NM_000208	THC2484918	Hs.465744
A_23_P309381	2.21917	2.21917	up	3.07002	3.07002	up	695.938	2241.86	3873.37	-1.15002	0	-1.13248	0.48577	histone cluster 2, H2aa4	NM_001040874	HIST2H2AA4	Homo sapiens histone cluster 2, H2aa4 (HIST2H2AA4), mRNA [NM_001040874]	723790		NM_001040874	THC2462331	Hs.706714
A_24_P921649	2.13784	2.13784	up	10.2378	10.2378	up	6.58995	20.4505	183.66	-1.36408	-0.267931	-0.760058	2.59578
A_23_P203743	2.60438	2.60438	up	11.3057	11.3057	up	769.525	2909.21	10649.7	-0.766006	0.614936	-1.31505	2.18393	GRB2-associated binding protein 2	NM_012296	GAB2	Homo sapiens GRB2-associated binding protein 2 (GAB2), transcript variant 2, mRNA [NM_012296]	9846	GO:0005547|GO:0005515|GO:0005070|GO:0005886|GO:0043325|GO:0043306|GO:0005737|GO:0048015|GO:0005068|GO:0030316|GO:0008284	NM_012296	THC2534421	Hs.429434
A_23_P170238	4.19492	4.19492	up	3.52083	3.52083	up	5.88175	35.816	24.5209	-1.21893	0.849711	-1.81591	0	protocadherin 10	NM_020815	PCDH10	Homo sapiens protocadherin 10 (PCDH10), transcript variant 2, mRNA [NM_020815]	57575	GO:0007156|GO:0005515|GO:0007155|GO:0005886|GO:0016021|GO:0005509	NM_020815	THC2488829	Hs.192859
A_23_P154379	4.18288	4.18288	up	2.67732	2.67732	up	10.5019	63.7661	16.999	0	2.0645	-1.56675	-0.145959	N-acetyltransferase 8 (GCN5-related, putative)	NM_003960	NAT8	Homo sapiens N-acetyltransferase 8 (GCN5-related, putative) (NAT8), mRNA [NM_003960]	9027	GO:0042493|GO:0016020|GO:0008415|GO:0008152|GO:0007275|GO:0016740|GO:0016021|GO:0008080|GO:0001702	NM_003960	THC2472234	Hs.14637
A_23_P215900	3.62915	3.62915	up	2.48699	2.48699	up	1279.81	6742.12	40035.1	-1.88296	-0.0233326	0.92914	2.24354	scavenger receptor class A, member 3	NM_016240	SCARA3	Homo sapiens scavenger receptor class A, member 3 (SCARA3), transcript variant 1, mRNA [NM_016240]	51435	GO:0005044|GO:0006979|GO:0016020|GO:0005789|GO:0000139|GO:0009650|GO:0016021|GO:0005783|GO:0005794	NM_016240	THC2471428	Hs.128856
A_24_P370472	12.7574	12.7574	up	2.66618	2.66618	up	54.105	1001.95	19.5442	0.403242	4.07651	-3.32132	-1.90654	major histocompatibility complex, class II, DR beta 4	NM_021983	HLA-DRB4	Homo sapiens major histocompatibility complex, class II, DR beta 4 (HLA-DRB4), mRNA [NM_021983]	3126	GO:0005887|GO:0032395|GO:0016020|GO:0006955|GO:0042613|GO:0016021|GO:0007165|GO:0002504	NM_021983	THC2514954	Hs.696211
A_23_P397455	3.97757	3.97757	up	2.80781	2.80781	up	6.38781	36.8822	18.0473	-0.657629	1.33426	-1.48945	0	activin A receptor, type IC	NM_145259	ACVR1C	Homo sapiens activin A receptor, type IC (ACVR1C), transcript variant 1, mRNA [NM_145259]	130399	GO:0004872|GO:0002021|GO:0005524|GO:0030154|GO:0016740|GO:0048179|GO:0042981|GO:0032868|GO:0000166|GO:0019915|GO:0016361|GO:0046872|GO:0046676|GO:0004674|GO:0016020|GO:0006468|GO:0005024|GO:0016021|GO:0009749	NM_145259	THC2474621	Hs.562901
A_23_P359214	3.3617	3.3617	up	6.79185	6.79185	up	10.8104	52.7533	1444.26	-3.42057	-1.67138	0.0366197	2.80042	hypothetical protein LOC643650	BC033221	LOC643650	Homo sapiens hypothetical protein LOC643650, mRNA (cDNA clone IMAGE:5019308), partial cds. [BC033221]	643650		XM_001128973	NP1185779	Hs.716692
A_23_P386268	2.4302	2.4302	up	14.0486	14.0486	up	13.4732	47.5292	1728.8	-2.35041	-1.06934	0	3.81235	chromosome 4 open reading frame 26	NM_178497	C4orf26	Homo sapiens chromosome 4 open reading frame 26 (C4orf26), mRNA [NM_178497]	152816	GO:0005576	NM_178497	THC2479620	Hs.24510
A_23_P98350	4.11896	4.11896	up	18.8206	18.8206	up	97.0101	580.033	2395.76	-2.04228	0	-2.49108	1.74316	baculoviral IAP repeat-containing 3	NM_001165	BIRC3	Homo sapiens baculoviral IAP repeat-containing 3 (BIRC3), transcript variant 1, mRNA [NM_001165]	330	GO:0005515|GO:0045121|GO:0043234|GO:0042981|GO:0007283|GO:0051291|GO:0005634|GO:0006916|GO:0046872|GO:0007166|GO:0004842|GO:0005737|GO:0008270|GO:0005622	NM_001165	THC2463921	Hs.127799
A_24_P245976	4.97654	4.97654	up	99.2256	99.2256	up	67.4638	487.355	116387	-2.86936	-0.554216	0.409765	7.0424	variable charge, X-linked	NM_013452	VCX	Homo sapiens variable charge, X-linked (VCX), mRNA [NM_013452]	26609	GO:0005634|GO:0042255|GO:0006325|GO:0003682|GO:0007283|GO:0005730	NM_013452	THC2478399	Hs.567503
A_23_P217384	2.99061	2.99061	up	2.30693	2.30693	up	260.364	1130.29	271.384	0.784869	2.36531	-1.20207	0.00391006	adaptor-related protein complex 1, sigma 2 subunit	NM_003916	AP1S2	Homo sapiens adaptor-related protein complex 1, sigma 2 subunit (AP1S2), mRNA [NM_003916]	8905	GO:0006886|GO:0008565|GO:0005515|GO:0006897|GO:0030131|GO:0030119|GO:0030130|GO:0005905|GO:0016044|GO:0006892|GO:0031410|GO:0016020|GO:0005829|GO:0030659|GO:0005794	NM_003916	THC2618612	Hs.653504
A_23_P209636	2.56669	2.56669	up	2.05789	2.05789	up	531.245	1979.32	3013.71	-1.35991	0	-0.737751	0.303415	CDC42 effector protein (Rho GTPase binding) 3	NM_006449	CDC42EP3	Homo sapiens CDC42 effector protein (Rho GTPase binding) 3 (CDC42EP3), mRNA [NM_006449]	10602	GO:0005515|GO:0016020|GO:0005519|GO:0005737|GO:0008360|GO:0015629|GO:0012505|GO:0007165	NM_006449	THC2468755	Hs.369574
A_23_P11980	20.9565	20.9565	up	8.29456	8.29456	up	3.8802	118.038	58.0059	-1.30274	3.08659	-1.29367	1.7585				Uncharacterized protein ENSP00000361571 [Source:UniProtKB/Swiss-Prot;Acc:A6NKQ3] [ENST00000417915]				THC2610395
A_24_P400044	14.2711	14.2711	up	4.53125	4.53125	up	6.58115	136.335	28.5427	-0.873823	2.96121	-1.77779	0.402119	nudix (nucleoside diphosphate linked moiety X)-type motif 10	NM_153183	NUDT10	Homo sapiens nudix (nucleoside diphosphate linked moiety X)-type motif 10 (NUDT10), mRNA [NM_153183]	170685	GO:0016787|GO:0046872|GO:0008486|GO:0005737	NM_153183	THC2476742	Hs.375178
A_23_P7744	4.79517	4.79517	up	5.55012	5.55012	up	14.6013	101.635	94.8446	-1.11053	1.15106	-1.72434	0.748177	spermatogenesis associated 9	NM_031952	SPATA9	Homo sapiens spermatogenesis associated 9 (SPATA9), mRNA [NM_031952]	83890	GO:0016020|GO:0007275|GO:0030154|GO:0016021|GO:0007283	NM_031952	THC2476766	Hs.50499
A_24_P205994	2.10857	2.10857	up	9.0423	9.0423	up	3.47137	10.6252	358.237	-2.67181	-1.59555	0	3.17669	epithelial mitogen homolog (mouse)	NM_001013442	EPGN	Homo sapiens epithelial mitogen homolog (mouse) (EPGN), mRNA [NM_001013442]	255324	GO:0005154|GO:0005576|GO:0008083|GO:0043406|GO:0050679|GO:0001525|GO:0045741|GO:0000187|GO:0005887|GO:0004708|GO:0016020|GO:0045840|GO:0008284	NM_001013442	THC2641835	Hs.401237
A_23_P65068	4.27635	4.27635	up	8.98297	8.98297	up	6.74929	41.8966	577.798	-2.9918	-0.895419	-0.580069	2.58712	EP300 interacting inhibitor of differentiation 3	NM_001008394	EID3	Homo sapiens EP300 interacting inhibitor of differentiation 3 (EID3), mRNA [NM_001008394]	493861	GO:0005634|GO:0005737|GO:0045449	NM_001008394	THC2473304	Hs.659857
A_23_P160559	8.08354	8.08354	up	2.67186	2.67186	up	81.7349	959.084	262.788	0.573735	3.58872	0	1.41785	extracellular matrix protein 1	NM_004425	ECM1	Homo sapiens extracellular matrix protein 1 (ECM1), transcript variant 1, mRNA [NM_004425]	1893	GO:0005515|GO:0005576|GO:0001503|GO:0001938|GO:0030502|GO:0005578|GO:0010466|GO:0043123|GO:0043236|GO:0045766|GO:0008022|GO:0004871|GO:0002020|GO:0031214	NM_004425	THC2602786	Hs.81071
A_23_P430120	4.72702	4.72702	up	2.03225	2.03225	up	13.2854	91.1611	936.318	-4.6112	-2.37027	-0.33596	0.687115	endothelial PAS domain protein 1	NM_001430	EPAS1	Homo sapiens endothelial PAS domain protein 1 (EPAS1), mRNA [NM_001430]	2034	GO:0046982|GO:0003704|GO:0030097|GO:0030154|GO:0002027|GO:0042415|GO:0030324|GO:0048469|GO:0001525|GO:0035035|GO:0001892|GO:0005667|GO:0005634|GO:0003677|GO:0043129|GO:0005515|GO:0007005|GO:0007275|GO:0003705|GO:0045944|GO:0007601|GO:0043619|GO:0006355|GO:0007165|GO:0006366|GO:0006979|GO:0003713|GO:0008134|GO:0043565|GO:0030218|GO:0001974|GO:0001666|GO:0005737|GO:0004871	NM_001430	THC2707644	Hs.468410
A_32_P305888	2.75694	2.75694	up	9.11637	9.11637	up	39.5924	158.448	379.308	-0.481861	0.981209	-1.25101	1.93745	SH3 domain and tetratricopeptide repeats 2	NM_024577	SH3TC2	Homo sapiens SH3 domain and tetratricopeptide repeats 2 (SH3TC2), mRNA [NM_024577]	79628	GO:0005488	NM_024577	THC2601703	Hs.483784
A_32_P87697	212.71	212.71	up	2.77978	2.77978	up	3.91585	1209.09	19.6244	-1.24659	6.48615	-1.23708	0.237893	major histocompatibility complex, class II, DR alpha	NM_019111	HLA-DRA	Homo sapiens major histocompatibility complex, class II, DR alpha (HLA-DRA), mRNA [NM_019111]	3122	GO:0005764|GO:0005887|GO:0032395|GO:0006955|GO:0005886|GO:0042613|GO:0002504	NM_019111	THC2549142	Hs.520048
A_23_P107401	3.24	3.24	up	2.01308	2.01308	up	565.543	2659.85	101339	-6.18406	-4.48807	-0.548897	0.460509	TIMP metallopeptidase inhibitor 2	NM_003255	TIMP2	Homo sapiens TIMP metallopeptidase inhibitor 2 (TIMP2), mRNA [NM_003255]	7077	GO:0008191|GO:0005515|GO:0005576|GO:0004857|GO:0005604|GO:0009986|GO:0046872|GO:0008047|GO:0005178|GO:0043408|GO:0030814|GO:0045664|GO:0008285	NM_003255	THC2462758	Hs.633514
A_24_P917044	2.69836	2.69836	up	2.54217	2.54217	up	3.44675	13.5007	27.6045	-1.43209	0	-0.617312	0.728749		AF483645		Homo sapiens capacitative calcium channel protein Trp1 mRNA, partial cds; alternatively spliced. [AF483645]				NP524421	Hs.684389
A_23_P64792	3.18639	3.18639	up	5.07071	5.07071	up	109.759	507.677	9007.61	-2.69397	-1.02204	0.481812	2.824	potassium large conductance calcium-activated channel, subfamily M, beta member 4	NM_014505	KCNMB4	Homo sapiens potassium large conductance calcium-activated channel, subfamily M, beta member 4 (KCNMB4), mRNA [NM_014505]	27345	GO:0005513|GO:0019229|GO:0005515|GO:0001508|GO:0046928|GO:0005216|GO:0005887|GO:0007268|GO:0016020|GO:0015269|GO:0006811|GO:0019228|GO:0006813|GO:0008076	NM_014505	THC2470841	Hs.525529
A_24_P867201	3.87373	3.87373	up	4.29837	4.29837	up	681.998	3834.95	28.7588	5.60766	7.56138	-1.90459	0.199204		CR613944		full-length cDNA clone CS0CAP007YK21 of Thymus of Homo sapiens (human). [CR613944]				THC2632767	Hs.586760
A_24_P772103	2.65247	2.65247	up	2.27921	2.27921	up	168.31	648.049	152.932	0.900814	2.30815	-1.26672	-0.0781846	phosphatidylinositol transfer protein, cytoplasmic 1	AK094724	PITPNC1	Homo sapiens cDNA FLJ37405 fis, clone BRAMY2028269. [AK094724]	26207	GO:0008289|GO:0005515|GO:0008526|GO:0006869|GO:0005737|GO:0007165|GO:0005622		THC2633289	Hs.696160
A_24_P282377	2.44426	2.44426	up	2.37381	2.37381	up	64.698	229.555	16.9975	0.788536	2.07793	-3.22783	-1.98063	hypothetical protein DKFZp667E0512	AL713660	DKFZp667E0512	Homo sapiens mRNA; cDNA DKFZp667E0512 (from clone DKFZp667E0512). [AL713660]	202025			THC2647277	Hs.618463
A_24_P367227	3.32633	3.32633	up	2.42183	2.42183	up	52.2792	252.431	64.9857	1.02482	2.75875	-0.778161	0.497938	v-myb myeloblastosis viral oncogene homolog (avian)-like 1	NM_001144755	MYBL1	Homo sapiens v-myb myeloblastosis viral oncogene homolog (avian)-like 1 (MYBL1), transcript variant 2, mRNA [NM_001144755]	4603	GO:0005634|GO:0016563|GO:0003677|GO:0006355|GO:0005730	NM_001144755	THC2693438	Hs.445898
A_24_P209710	4.90206	4.90206	up	5.72693	5.72693	up	17.8151	126.769	87.1029	-0.804015	1.48937	-1.87292	0.64484	family with sequence similarity 189, member A2	NM_004816	FAM189A2	Homo sapiens family with sequence similarity 189, member A2 (FAM189A2), transcript variant 1, mRNA [NM_004816]	9413	GO:0016020|GO:0008150|GO:0003674|GO:0016021|GO:0005575	NM_004816	THC2769165	Hs.118003
A_32_P72758	2.53717	2.53717	up	19.6865	19.6865	up	12.8895	47.4715	271.192	0.744852	2.08807	0	4.29913	multiple C2 domains, transmembrane 2	NM_018349	MCTP2	Homo sapiens multiple C2 domains, transmembrane 2 (MCTP2), transcript variant 1, mRNA [NM_018349]	55784	GO:0005544|GO:0016020|GO:0005624|GO:0016021|GO:0019722|GO:0005509	NM_018349		Hs.33368
A_23_P85218	2.14004	2.14004	up	4.93674	4.93674	up	727.007	2258.43	35.6479	2.98506	4.0827	-4.50934	-2.20578	SRY (sex determining region Y)-box 3	NM_005634	SOX3	Homo sapiens SRY (sex determining region Y)-box 3 (SOX3), mRNA [NM_005634]	6658	GO:0005634|GO:0048515|GO:0009887|GO:0007417|GO:0003677|GO:0030900|GO:0045449	NM_005634	THC2609937	Hs.157429
A_23_P8083	22.065	22.065	up	3.31593	3.31593	up	54.1356	1733.94	346.76	-1.32774	3.13595	-1.21863	0.510784	lymphocyte antigen 6 complex, locus G6C	NM_025261	LY6G6C	Homo sapiens lymphocyte antigen 6 complex, locus G6C (LY6G6C), mRNA [NM_025261]	80740	GO:0005886|GO:0031225	NM_025261	THC2477928	Hs.241586
A_32_P229699	6.74012	6.74012	up	2.43481	2.43481	up	3.69644	36.1658	172.726	-2.75277	0	0.668861	1.95267		BC019907		Homo sapiens cDNA clone IMAGE:4914394, partial cds. [BC019907]				THC2538152	Hs.638683
A_23_P417753	3.38619	3.38619	up	2.15156	2.15156	up	60.9718	299.701	356.908	-0.625515	1.13415	-0.0223269	1.08306	oligophrenin 1	NM_002547	OPHN1	Homo sapiens oligophrenin 1 (OPHN1), mRNA [NM_002547]	4983	GO:0007399|GO:0006897|GO:0030036|GO:0006930|GO:0043197|GO:0030424|GO:0015629|GO:0007165|GO:0005100|GO:0042995|GO:0030054|GO:0045202|GO:0007411|GO:0003779|GO:0005096|GO:0005622	NM_002547		Hs.128824
A_24_P211206	17.1437	17.1437	up	2.29001	2.29001	up	145.864	3629.94	9614.07	-4.52406	-0.424456	-0.517728	0.677628	tropomyosin 3	NM_001043352	TPM3	Homo sapiens tropomyosin 3 (TPM3), transcript variant 3, mRNA [NM_001043352]	7170	GO:0005515|GO:0006937|GO:0003674|GO:0006928|GO:0005856|GO:0005737|GO:0003779|GO:0006936|GO:0005862	NM_001043352	THC2493835	Hs.644306
A_23_P77031	13.8979	13.8979	up	2.38604	2.38604	up	158.409	3195.76	11120.8	-4.29077	-0.493982	-0.252698	1.00192	protein tyrosine phosphatase, non-receptor type 21	NM_007039	PTPN21	Homo sapiens protein tyrosine phosphatase, non-receptor type 21 (PTPN21), mRNA [NM_007039]	11099	GO:0016787|GO:0005856|GO:0005737|GO:0005488|GO:0004725|GO:0006470	NM_007039	THC2604260	Hs.437040
A_24_P245838	70.5504	70.5504	up	89.2526	89.2526	up	62.9036	6442.02	3510.43	0.199916	6.3405	-1.31831	5.16151	mannosyl (beta-1,4-)-glycoprotein beta-1,4-N-acetylglucosaminyltransferase	NM_002409	MGAT3	Homo sapiens mannosyl (beta-1,4-)-glycoprotein beta-1,4-N-acetylglucosaminyltransferase (MGAT3), transcript variant 1, mRNA [NM_002409]	4248	GO:0016757|GO:0016020|GO:0000139|GO:0016021|GO:0006487|GO:0003830|GO:0005794	NM_002409	THC2604467	Hs.276808
A_23_P81760	3.23914	3.23914	up	4.24115	4.24115	up	3.99203	18.7703	112.551	-2.71629	-1.02068	-0.824203	1.26025	quaking homolog, KH domain RNA binding (mouse)	NM_006775	QKI	Homo sapiens quaking homolog, KH domain RNA binding (mouse) (QKI), transcript variant 1, mRNA [NM_006775]	9444	GO:0005515|GO:0001570|GO:0005886|GO:0007275|GO:0042552|GO:0017124|GO:0008380|GO:0003723|GO:0042692|GO:0006397|GO:0042759|GO:0005730|GO:0007283|GO:0006810|GO:0005634|GO:0006417|GO:0005737|GO:0051028	NM_006775	THC2739926	Hs.510324
A_23_P81590	14.4171	14.4171	up	26.4722	26.4722	up	6.52487	136.552	304.434	-1.11916	2.73055	-1.1423	3.58411	phosphodiesterase 6A, cGMP-specific, rod, alpha	NM_000440	PDE6A	Homo sapiens phosphodiesterase 6A, cGMP-specific, rod, alpha (PDE6A), mRNA [NM_000440]	5145	GO:0016787|GO:0046872|GO:0005886|GO:0047555|GO:0007601|GO:0050896|GO:0007165	NM_000440	THC2473631	Hs.567314
A_23_P258992	2.69033	2.69033	up	2.36711	2.36711	up	31.1211	121.537	142.27	-0.874491	0.553294	-0.765716	0.477414	family with sequence similarity 178, member B	AF151068	FAM178B	Homo sapiens HSPC234 mRNA, complete cds. [AF151068]	51252			THC2478271	Hs.107922
A_32_P19561	2.41368	2.41368	up	4.1702	4.1702	up	30.1759	105.727	123.768	0.864712	2.13595	0	2.06012								THC2728305
A_24_P716405	2.04011	2.04011	up	4.59511	4.59511	up	266	787.74	665.837	-0.482977	0.545669	-2.2001	0				AF124725 acinusS {Mus musculus} (exp=-1; wgp=0; cg=0), partial (3%) [THC2570021]				THC2570021
A_23_P428129	3.34274	3.34274	up	2.3736	2.3736	up	448.714	2177.31	399.833	0.676634	2.41766	-1.57761	-0.330529	cyclin-dependent kinase inhibitor 1C (p57, Kip2)	NM_000076	CDKN1C	Homo sapiens cyclin-dependent kinase inhibitor 1C (p57, Kip2) (CDKN1C), transcript variant 1, mRNA [NM_000076]	1028	GO:0004861|GO:0005515|GO:0050680|GO:0042326|GO:0000080|GO:0007049|GO:0030511|GO:0005730|GO:0005634|GO:0032582|GO:0016563|GO:0004860|GO:0005737|GO:0033673|GO:0000079|GO:0007050|GO:0000122|GO:0042551|GO:0016564|GO:0008285	NM_000076	THC2646038	Hs.106070
A_24_P940426	10.9565	10.9565	up	6.8701	6.8701	up	3.8296	60.9076	2756.1	-5.71521	-2.2615	0.154911	2.93524	quaking homolog, KH domain RNA binding (mouse)	NM_206855	QKI	Homo sapiens quaking homolog, KH domain RNA binding (mouse) (QKI), transcript variant 4, mRNA [NM_206855]	9444	GO:0005515|GO:0001570|GO:0005886|GO:0007275|GO:0042552|GO:0017124|GO:0008380|GO:0003723|GO:0042692|GO:0006397|GO:0042759|GO:0005730|GO:0007283|GO:0006810|GO:0005634|GO:0006417|GO:0005737|GO:0051028	NM_206855	THC2639809	Hs.510324
A_24_P331560	6.04255	6.04255	up	8.07193	8.07193	up	198.178	1738.29	938.47	0.964282	3.55944	-0.64588	2.36703	steroid sulfatase (microsomal), isozyme S	NM_000351	STS	Homo sapiens steroid sulfatase (microsomal), isozyme S (STS), mRNA [NM_000351]	412	GO:0005886|GO:0005789|GO:0004773|GO:0008484|GO:0046872|GO:0005635|GO:0000299|GO:0008152|GO:0043588|GO:0009268|GO:0016021|GO:0005794|GO:0008284|GO:0005792|GO:0014070|GO:0043434|GO:0007565|GO:0005768|GO:0008544|GO:0005764|GO:0006706|GO:0007611|GO:0016787|GO:0005624|GO:0043627|GO:0005783	NM_000351	THC2626085	Hs.522578
A_32_P72541	3.43385	3.43385	up	76.856	76.856	up	193.053	962.287	512.222	3.86993	5.64976	-1.82714	4.43694		BF803942		BF803942 CM2-CI0135-021100-477-g08 CI0135 Homo sapiens cDNA, mRNA sequence [BF803942]					Hs.27621
A_23_P3295	3.68402	3.68402	up	11.9942	11.9942	up	22.8914	122.417	448.492	-0.544917	1.33637	-0.677739	2.90652	family with sequence similarity 81, member A	NM_152450	FAM81A	Homo sapiens family with sequence similarity 81, member A (FAM81A), mRNA [NM_152450]	145773		NM_152450	THC2607599	Hs.531168
A_32_P46112	2.16887	2.16887	up	3.18457	3.18457	up	133.302	419.679	265.801	-0.154882	0.96206	-1.6711	0
A_24_P933037	3.85522	3.85522	up	13.8903	13.8903	up	7.33391	41.0423	187.957	-1.94681	0	-1.9039	1.8921	ELAV (embryonic lethal, abnormal vision, Drosophila)-like 2 (Hu antigen B)	U13706	ELAVL2	ELAV (embryonic lethal, abnormal vision, Drosophila)-like 2 (Hu antigen B) [Source:HGNC Symbol;Acc:3313] [ENST00000359598]	1993	GO:0005515|GO:0003730|GO:0003723|GO:0000166|GO:0006355		THC2783352
A_24_P11825	8.4216	8.4216	up	7.27602	7.27602	up	19.623	239.887	315.585	0	3.07409	0.303497	3.16665	chemokine (C-C motif) receptor 2	NM_001123041	CCR2	Homo sapiens chemokine (C-C motif) receptor 2 (CCR2), transcript variant A, mRNA [NM_001123041]	729230	GO:0004872|GO:0004930|GO:0006955|GO:0005886|GO:0006954|GO:0007186|GO:0019221|GO:0007204|GO:0007165|GO:0031727|GO:0009611|GO:0005887|GO:0004950|GO:0006968|GO:0007194|GO:0006935|GO:0005737|GO:0007259|GO:0044419|GO:0016021|GO:0016493|GO:0005625	NM_001123041	THC2475638	Hs.511794
A_23_P139500	16.4246	16.4246	up	3.05511	3.05511	up	137.957	3289.17	681.158	-0.466959	3.57083	-0.615174	0.99605	basic helix-loop-helix family, member e41	NM_030762	BHLHE41	Homo sapiens basic helix-loop-helix family, member e41 (BHLHE41), mRNA [NM_030762]	79365	GO:0005634|GO:0003700|GO:0009887|GO:0008283|GO:0030154|GO:0006355	NM_030762	THC2461728	Hs.177841
A_23_P73787	130.099	130.099	up	40.9121	40.9121	up	16.2137	3061.98	569.483	-1.85467	5.1688	-2.91552	2.43894	nudix (nucleoside diphosphate linked moiety X)-type motif 10	NM_153183	NUDT10	Homo sapiens nudix (nucleoside diphosphate linked moiety X)-type motif 10 (NUDT10), mRNA [NM_153183]	170685	GO:0016787|GO:0046872|GO:0008486|GO:0005737	NM_153183	THC2476742	Hs.375178
A_24_P828496	2.49369	2.49369	up	98.4054	98.4054	up	482.881	1747.95	705.262	4.7112	6.02948	-2.20374	4.41693		AF088076		Homo sapiens full length insert cDNA clone ZE01A04. [AF088076]				THC2668432	Hs.445045
A_23_P423482	9.1549	9.1549	up	48.4289	48.4289	up	8.40208	111.658	336.577	-0.726153	2.46839	-1.84067	3.75713	family with sequence similarity 81, member A	NM_152450	FAM81A	Homo sapiens family with sequence similarity 81, member A (FAM81A), mRNA [NM_152450]	145773		NM_152450	THC2473496	Hs.531168
A_23_P217564	6.91486	6.91486	up	11.585	11.585	up	5.48854	55.0919	436.04	-2.7897	0	-0.852759	2.68143	acyl-CoA synthetase long-chain family member 4	NM_004458	ACSL4	Homo sapiens acyl-CoA synthetase long-chain family member 4 (ACSL4), transcript variant 1, mRNA [NM_004458]	2182	GO:0005792|GO:0005741|GO:0005777|GO:0004467|GO:0005789|GO:0005886|GO:0005524|GO:0005778|GO:0005739|GO:0000166|GO:0006629|GO:0007611|GO:0008152|GO:0006631|GO:0016021|GO:0005783|GO:0016874	NM_004458	THC2504717	Hs.268785
A_23_P112564	3.13541	3.13541	up	59.7112	59.7112	up	12.4958	56.8731	392.746	0	1.64865	-1.76662	4.13331	potassium voltage-gated channel, Shal-related subfamily, member 2	NM_012281	KCND2	Homo sapiens potassium voltage-gated channel, Shal-related subfamily, member 2 (KCND2), mRNA [NM_012281]	3751	GO:0005244|GO:0005515|GO:0005249|GO:0046982|GO:0005886|GO:0001508|GO:0055085|GO:0043025|GO:0009986|GO:0043197|GO:0051291|GO:0005250|GO:0007268|GO:0046872|GO:0042995|GO:0006811|GO:0014069|GO:0019717|GO:0016021|GO:0006813|GO:0008076	NM_012281	THC2472496	Hs.654739
A_23_P201823	2.08098	2.08098	up	2.0722	2.0722	up	31.5335	95.2551	497.29	-2.0872	-1.02994	0	1.05116	torsin A interacting protein 2	NM_022347	TOR1AIP2	Homo sapiens torsin A interacting protein 2 (TOR1AIP2), transcript variant 1, mRNA [NM_022347]	163590	GO:0005515|GO:0016020|GO:0005789|GO:0016021|GO:0005783	NM_022347	THC2547746	Hs.655655
A_32_P108066	2.01388	2.01388	up	6.47313	6.47313	up	3.78889	11.0762	164.399	-1.90405	-0.894078	0	2.69446	solute carrier family 12 (sodium/chloride transporters), member 3	NM_000339	SLC12A3	Homo sapiens solute carrier family 12 (sodium/chloride transporters), member 3 (SLC12A3), transcript variant 1, mRNA [NM_000339]	6559	GO:0005215|GO:0005886|GO:0055085|GO:0016324|GO:0015378|GO:0006810|GO:0005887|GO:0006821|GO:0015293|GO:0005624|GO:0005829|GO:0006814|GO:0006811|GO:0031982	NM_000339	THC2616558	Hs.669115
A_24_P783122	2.32947	2.32947	up	3.50212	3.50212	up	3.72489	12.5956	213.488	-3.19182	-1.97182	0	1.80823	hypothetical protein LOC100288432	AK123722	LOC100288432	Homo sapiens cDNA FLJ41728 fis, clone HLUNG2015617. [AK123722]	100288432		XM_002345443		Hs.709795
A_32_P60459	2.4687	2.4687	up	2.68118	2.68118	up	990.407	3549.2	3081.82	-0.468546	0.835208	-1.09449	0.328377	OTU domain containing 1	NM_001145373	OTUD1	Homo sapiens OTU domain containing 1 (OTUD1), mRNA [NM_001145373]	220213		NM_001145373	THC2761839	Hs.499042
A_24_P183128	25.7854	25.7854	up	15.3339	15.3339	up	4.1129	153.947	36040.8	-7.4599	-2.77142	0.857873	4.79652	placenta-specific 8	NM_016619	PLAC8	Homo sapiens placenta-specific 8 (PLAC8), transcript variant 2, mRNA [NM_016619]	51316		NM_016619	THC2502796	Hs.546392
A_24_P384954	2.79791	2.79791	up	2.22721	2.22721	up	45.8209	186.1	758.155	-2.36484	-0.88049	-0.312431	0.842809	quaking homolog, KH domain RNA binding (mouse)	NM_006775	QKI	Homo sapiens quaking homolog, KH domain RNA binding (mouse) (QKI), transcript variant 1, mRNA [NM_006775]	9444	GO:0005515|GO:0001570|GO:0005886|GO:0007275|GO:0042552|GO:0017124|GO:0008380|GO:0003723|GO:0042692|GO:0006397|GO:0042759|GO:0005730|GO:0007283|GO:0006810|GO:0005634|GO:0006417|GO:0005737|GO:0051028	NM_006775	THC2461605	Hs.510324
A_23_P252721	6.38596	6.38596	up	2.04963	2.04963	up	617.603	5725.09	3106.1	-0.454223	2.22068	0	1.03536	deleted in liver cancer 1	NM_182643	DLC1	Homo sapiens deleted in liver cancer 1 (DLC1), transcript variant 1, mRNA [NM_182643]	10395	GO:0030036|GO:0006917|GO:0030900|GO:0003007|GO:0021575|GO:0035307|GO:0005634|GO:0006919|GO:0005925|GO:0005622|GO:0008285|GO:0030675|GO:0032956|GO:0048041|GO:0005515|GO:0030336|GO:0042169|GO:0005901|GO:0008360|GO:0001843|GO:0007165|GO:0005100|GO:0035024|GO:0005737|GO:0051497|GO:0005096	NM_182643	THC2616719	Hs.134296
A_23_P26024	2.57297	2.57297	up	31.8404	31.8404	up	10.8118	40.3814	34229.7	-5.79487	-4.43144	0	4.99279	chromosome 15 open reading frame 48	NM_032413	C15orf48	Homo sapiens chromosome 15 open reading frame 48 (C15orf48), transcript variant 2, mRNA [NM_032413]	84419	GO:0005634	NM_032413	THC2470366	Hs.112242
A_23_P17345	2.56422	2.56422	up	11.5236	11.5236	up	5264.77	19596.7	3197.25	4.16476	5.52328	-0.922065	2.60446	v-maf musculoaponeurotic fibrosarcoma oncogene homolog B (avian)	NM_005461	MAFB	Homo sapiens v-maf musculoaponeurotic fibrosarcoma oncogene homolog B (avian) (MAFB), mRNA [NM_005461]	9935	GO:0005515|GO:0042472|GO:0003700|GO:0021572|GO:0007423|GO:0045944|GO:0035284|GO:0021571|GO:0045647|GO:0005634|GO:0005667|GO:0008134|GO:0043565|GO:0007379|GO:0005737|GO:0007585	NM_005461	THC2469086	Hs.169487
A_23_P31064	2.17138	2.17138	up	122.881	122.881	up	11.5742	36.4818	5197.06	-1.11861	0	-0.0898566	6.85126	monooxygenase, DBH-like 1	NM_015529	MOXD1	Homo sapiens monooxygenase, DBH-like 1 (MOXD1), transcript variant 2, mRNA [NM_015529]	26002	GO:0006584|GO:0004500|GO:0006548|GO:0046872|GO:0016020|GO:0005789|GO:0009987|GO:0004497|GO:0016021|GO:0005783|GO:0005507|GO:0055114	NM_015529	THC2463188	Hs.6909
A_23_P218358	3.65342	3.65342	up	3.0132	3.0132	up	25.1635	133.45	41.2607	-1.81958	0.0496645	-3.53821	-1.94691	F-box and WD repeat domain containing 10	NM_031456	FBXW10	Homo sapiens F-box and WD repeat domain containing 10 (FBXW10), mRNA [NM_031456]	10517		NM_031456	NP303487	Hs.592128
A_24_P114142	4.20701	4.20701	up	2.09597	2.09597	up	4.44669	27.1555	14.7922	-1.72856	0.34424	-1.9029	-0.835288	contactin 2 (axonal)	NM_005076	CNTN2	Homo sapiens contactin 2 (axonal) (CNTN2), mRNA [NM_005076]	6900	GO:0005886|GO:0009986|GO:0042802|GO:0044456|GO:0030424|GO:0044224|GO:0007160|GO:0033268|GO:0005887|GO:0007155|GO:0045163|GO:0001764|GO:0043209|GO:0034613|GO:0007409|GO:0031225	NM_005076	THC2491966	Hs.519220
A_32_P200238	36.2669	36.2669	up	10.1468	10.1468	up	629.97	33164.8	4801.71	-1.12943	4.05115	-2.38296	0.959996	urothelial cancer associated 1 (non-protein coding)	NR_015379	UCA1	Homo sapiens urothelial cancer associated 1 (non-protein coding) (UCA1), non-coding RNA [NR_015379]	652995		NR_015379	THC2471229	Hs.644234
A_23_P83134	2.77356	2.77356	up	13.0428	13.0428	up	12.3106	49.564	1108.38	-1.94645	-0.47471	0	3.70519	growth arrest-specific 1	NM_002048	GAS1	Homo sapiens growth arrest-specific 1 (GAS1), mRNA [NM_002048]	2619	GO:0005886|GO:0048701|GO:0048592|GO:0050679|GO:0048589|GO:0003674|GO:0043010|GO:0008285|GO:0021904|GO:0045165|GO:0005515|GO:0050680|GO:0042733|GO:0045930|GO:0060021|GO:0045749|GO:0045879|GO:0042981|GO:0042474|GO:0007049|GO:0021587|GO:0012501|GO:0045880|GO:0042473|GO:0007411|GO:0002053|GO:0046658|GO:0007050|GO:0048706	NM_002048	THC2462012	Hs.65029
A_23_P431388	3.54415	3.54415	up	2.41775	2.41775	up	66.6875	343.087	75.6862	0.350935	2.17638	-1.58088	-0.307216	SPOC domain containing 1	NM_144569	SPOCD1	Homo sapiens SPOC domain containing 1 (SPOCD1), mRNA [NM_144569]	90853	GO:0006350	NM_144569	THC2604229	Hs.62604
A_24_P403561	9.73272	9.73272	up	3.58343	3.58343	up	6.62694	93.6256	26.3491	-2.44828	0.834567	-3.13904	-1.2977	low density lipoprotein receptor-related protein 4	NM_002334	LRP4	Homo sapiens low density lipoprotein receptor-related protein 4 (LRP4), mRNA [NM_002334]	4038	GO:0006897|GO:0004872|GO:0016020|GO:0008150|GO:0016021|GO:0005575|GO:0005509	NM_002334	NP1455840	Hs.4930
A_23_P364544	2.1746	2.1746	up	2.92127	2.92127	up	94.5118	298.341	321.395	-0.21708	0.903671	-0.838661	0.707936	chromosome 12 open reading frame 60	NM_175874	C12orf60	Homo sapiens chromosome 12 open reading frame 60 (C12orf60), mRNA [NM_175874]	144608		NM_175874	THC2475333	Hs.659951
A_32_P25428	3.07687	3.07687	up	3.10962	3.10962	up	40.0535	178.894	581.684	-1.34368	0.277783	0.0390501	1.67579								THC2640030
A_24_P213503	21.6748	21.6748	up	8.67393	8.67393	up	5.88643	185.206	560.418	-4.18361	0.254341	-1.56809	1.5486	protein tyrosine phosphatase, receptor type, E	NM_006504	PTPRE	Homo sapiens protein tyrosine phosphatase, receptor type, E (PTPRE), transcript variant 1, mRNA [NM_006504]	5791	GO:0046627|GO:0007185|GO:0005515|GO:0016787|GO:0005886|GO:0006468|GO:0005737|GO:0005001|GO:0042803|GO:0016021|GO:0006470	NM_006504	THC2516077	Hs.127022
A_32_P196263	22.0045	22.0045	up	79.3818	79.3818	up	3.76475	120.253	577.982	-2.92021	1.53951	-2.80939	3.50135	ADAM metallopeptidase with thrombospondin type 1 motif, 9	NM_182920	ADAMTS9	Homo sapiens ADAM metallopeptidase with thrombospondin type 1 motif, 9 (ADAMTS9), mRNA [NM_182920]	56999	GO:0006516|GO:0006508|GO:0005576|GO:0046872|GO:0007275|GO:0004222|GO:0008270|GO:0008233|GO:0008237|GO:0005578	NM_182920	THC2463769	Hs.656071
A_24_P69053	9.01379	9.01379	up	28.7621	28.7621	up	32.9885	431.636	570.604	-0.791041	2.38109	-2.36545	2.48065	odz, odd Oz/ten-m homolog 3 (Drosophila)	NM_001080477	ODZ3	Homo sapiens odz, odd Oz/ten-m homolog 3 (Drosophila) (ODZ3), mRNA [NM_001080477]	55714	GO:0016020|GO:0016021|GO:0007165	NM_001080477	THC2461718	Hs.130438
A_23_P92536	4.46331	4.46331	up	4.96906	4.96906	up	28.5809	185.174	33.4095	0	2.15811	-2.92853	-0.61556	cyclic nucleotide gated channel alpha 1	NM_000087	CNGA1	Homo sapiens cyclic nucleotide gated channel alpha 1 (CNGA1), transcript variant 2, mRNA [NM_000087]	1259	GO:0055085|GO:0001750|GO:0005216|GO:0007601|GO:0000166|GO:0007283|GO:0006810|GO:0017071|GO:0030553|GO:0005887|GO:0016020|GO:0005624|GO:0006811|GO:0005737|GO:0050896	NM_000087	THC2474827	Hs.1323
A_23_P72117	4.16576	4.16576	up	5.84412	5.84412	up	804.923	4867.38	9173.34	-0.710837	1.34774	-0.588063	1.95892	sphingomyelin phosphodiesterase, acid-like 3A	NM_006714	SMPDL3A	Homo sapiens sphingomyelin phosphodiesterase, acid-like 3A (SMPDL3A), mRNA [NM_006714]	10924	GO:0005576|GO:0005515|GO:0008150|GO:0006685|GO:0016798|GO:0008152|GO:0004767|GO:0005615	NM_006714	THC2602891	Hs.486357
A_23_P399116	2.85774	2.85774	up	22.9545	22.9545	up	5.4552	22.6298	169.306	-2.40429	-0.889419	-2.80991	1.7108	WD repeat domain 64	NM_144625	WDR64	Homo sapiens WD repeat domain 64 (WDR64), mRNA [NM_144625]	128025		NM_144625	THC2488619	Hs.723441
A_24_P407224	2.13058	2.13058	up	58.8741	58.8741	up	119.523	369.654	1481.07	2.12523	3.21648	-0.96381	4.91575	Ras association (RalGDS/AF-6) domain family (N-terminal) member 8	NM_001164746	RASSF8	Homo sapiens Ras association (RalGDS/AF-6) domain family (N-terminal) member 8 (RASSF8), transcript variant 1, mRNA [NM_001164746]	11228	GO:0007165	NM_001164746	THC2621540	Hs.696433
A_23_P35995	2.11327	2.11327	up	9.32411	9.32411	up	4.84857	14.8736	135.451	-1.07948	0	-0.337143	2.88382	adipocyte-specific adhesion molecule	NM_024769	ASAM	Homo sapiens adipocyte-specific adhesion molecule (ASAM), mRNA [NM_024769]	79827	GO:0005923|GO:0005634|GO:0030054|GO:0005886|GO:0005624|GO:0005737|GO:0016021	NM_024769	THC2465153	Hs.591949
A_23_P51105	4.89582	4.89582	up	8.06693	8.06693	up	132.388	940.849	3437.14	-1.9216	0.369947	-1.07602	1.936	cysteine rich transmembrane BMP regulator 1 (chordin-like)	NM_016441	CRIM1	Homo sapiens cysteine rich transmembrane BMP regulator 1 (chordin-like) (CRIM1), mRNA [NM_016441]	51232	GO:0007399|GO:0005576|GO:0005520|GO:0004857|GO:0005886|GO:0005010|GO:0004867|GO:0016021|GO:0001558	NM_016441	THC2764057	Hs.699247
A_24_P383649	2.23806	2.23806	up	7.46924	7.46924	up	257.954	838.033	5854.46	0	1.16225	0.762627	3.66359	archaelysin family metallopeptidase 1	NM_133463	AMZ1	Homo sapiens archaelysin family metallopeptidase 1 (AMZ1), mRNA [NM_133463]	155185	GO:0046872|GO:0008270|GO:0008233|GO:0008237	NM_133463		Hs.42221
A_23_P100240	42.4892	42.4892	up	3.9984	3.9984	up	3.97361	245.082	72.4003	-1.90455	3.50447	-0.557264	1.44216	cadherin 16, KSP-cadherin	NM_004062	CDH16	Homo sapiens cadherin 16, KSP-cadherin (CDH16), mRNA [NM_004062]	1014	GO:0007156|GO:0005515|GO:0007155|GO:0005886|GO:0016021|GO:0005509	NM_004062	NP861922	Hs.513660
A_23_P112554	5.64089	5.64089	up	3.03004	3.03004	up	3.97254	32.5285	1169.02	-5.44105	-2.94513	0.319873	1.91921	collagen, type XV, alpha 1	NM_001855	COL15A1	Homo sapiens collagen, type XV, alpha 1 (COL15A1), mRNA [NM_001855]	1306	GO:0005582|GO:0005576|GO:0005515|GO:0007155|GO:0007275|GO:0005604|GO:0005201|GO:0030154|GO:0001525|GO:0016021|GO:0007165	NM_001855	THC2461918	Hs.409034
A_32_P43717	3.61901	3.61901	up	5.74854	5.74854	up	29.2763	153.799	116.037	0	1.85559	-1.37718	1.14601	family with sequence similarity 189, member A2	NM_004816	FAM189A2	Homo sapiens family with sequence similarity 189, member A2 (FAM189A2), transcript variant 1, mRNA [NM_004816]	9413	GO:0016020|GO:0008150|GO:0003674|GO:0016021|GO:0005575	NM_004816	THC2608701	Hs.118003
A_23_P408285	59.1368	59.1368	up	13.9691	13.9691	up	3.67959	315.867	1050.47	-3.60714	2.27884	-0.0948005	3.70937	prickle homolog 1 (Drosophila)	NM_153026	PRICKLE1	Homo sapiens prickle homolog 1 (Drosophila) (PRICKLE1), transcript variant 1, mRNA [NM_153026]	144165	GO:0008134|GO:0005634|GO:0005515|GO:0046872|GO:0016020|GO:0005829|GO:0005737|GO:0008270|GO:0031965|GO:0006606	NM_153026	THC2462980	Hs.720221
A_23_P49539	2.23177	2.23177	up	3.40328	3.40328	up	179.662	582.042	35.9701	3.26677	4.42496	-1.66134	0.105592	BAH domain and coiled-coil containing 1	NM_001080519	BAHCC1	Homo sapiens BAH domain and coiled-coil containing 1 (BAHCC1), mRNA [NM_001080519]	57597	GO:0003677	NM_001080519	THC2465025	Hs.514580
A_24_P88696	3.18439	3.18439	up	14.6225	14.6225	up	9.23446	42.6859	124.642	-0.56881	1.10221	-1.52507	2.34505	secretogranin II (chromogranin C)	NM_003469	SCG2	Homo sapiens secretogranin II (chromogranin C) (SCG2), mRNA [NM_003469]	7857	GO:0005515|GO:0005576|GO:0009306|GO:0001938|GO:0005125|GO:0006954|GO:0005615|GO:0042056|GO:0043066|GO:0006928|GO:0001525|GO:0007242|GO:0043542|GO:0001937|GO:0050930|GO:0048245|GO:0000165	NM_003469	THC2468979	Hs.516726
A_24_P944154	2.02734	2.02734	up	15.7442	15.7442	up	59.0476	173.77	543.538	0.0155978	1.03519	-1.59949	2.37726	multiple C2 domains, transmembrane 2	AL832717	MCTP2	Homo sapiens mRNA; cDNA DKFZp313B039 (from clone DKFZp313B039). [AL832717]	55784	GO:0005544|GO:0016020|GO:0005624|GO:0016021|GO:0019722|GO:0005509		THC2621151	Hs.33368
A_24_P263297	7.93929	7.93929	up	12.1226	12.1226	up	4.19191	48.3105	120.132	-2.20777	0.781236	-1.80729	1.79233	calcium homeostasis modulator 3	NM_001129742	CALHM3	Homo sapiens calcium homeostasis modulator 3 (CALHM3), mRNA [NM_001129742]	119395	GO:0016020|GO:0016021	NM_001129742	THC2484141	Hs.364624
A_23_P406341	28.226	28.226	up	3.82052	3.82052	up	41.5863	1703.91	1420.08	-2.21474	2.60421	0.10444	2.03821	actin filament associated protein 1-like 2	NM_001001936	AFAP1L2	Homo sapiens actin filament associated protein 1-like 2 (AFAP1L2), transcript variant 1, mRNA [NM_001001936]	84632	GO:0030296|GO:0045742|GO:0042169|GO:0032675|GO:0007346|GO:0006954|GO:0045893|GO:0017124|GO:0005737|GO:0032757	NM_001001936	THC2626943	Hs.501106
A_23_P86012	7.35033	7.35033	up	5.21873	5.21873	up	1271.35	13565	40788.7	-2.03293	0.844875	-0.253661	2.13004	laminin, beta 3	NM_001017402	LAMB3	Homo sapiens laminin, beta 3 (LAMB3), transcript variant 2, mRNA [NM_001017402]	3914	GO:0031581|GO:0005576|GO:0005515|GO:0007155|GO:0005604|GO:0050873|GO:0005198|GO:0008544|GO:0032403	NM_001017402	THC2466443	Hs.497636
A_32_P76627	7.09283	7.09283	up	3.68632	3.68632	up	251.581	2590.27	1293.8	-0.585686	2.24067	-0.946117	0.936066		CR597597		full-length cDNA clone CS0DI013YN06 of Placenta Cot 25-normalized of Homo sapiens (human). [CR597597]				THC2531223	Hs.546903
A_23_P7473	3.24244	3.24244	up	6.62059	6.62059	up	59.8148	281.532	529.058	-0.402481	1.2946	-0.825355	1.90161	SH3 domain and tetratricopeptide repeats 2	NM_024577	SH3TC2	Homo sapiens SH3 domain and tetratricopeptide repeats 2 (SH3TC2), mRNA [NM_024577]	79628	GO:0005488	NM_024577	THC2607685	Hs.483784
A_24_P511686	2.87627	2.87627	up	2.25376	2.25376	up	1982.25	8276.26	90.9083	3.16616	4.69035	-3.29352	-2.12119		CR616845		full-length cDNA clone CS0DF020YJ04 of Fetal brain of Homo sapiens (human). [CR616845]				THC2623422	Hs.503862
A_23_P104464	17.0867	17.0867	up	416.54	416.54	up	3.79596	94.1517	9988.5	-5.50184	-1.40703	-3.68333	5.01898	arachidonate 5-lipoxygenase	NM_000698	ALOX5	Homo sapiens arachidonate 5-lipoxygenase (ALOX5), mRNA [NM_000698]	240	GO:0005515|GO:0042383|GO:0006954|GO:0045907|GO:0030425|GO:0016491|GO:0019370|GO:0031965|GO:0016363|GO:0005506|GO:0005634|GO:0005641|GO:0046872|GO:0005635|GO:0016020|GO:0005829|GO:0004051|GO:0005737|GO:0007584|GO:0019372|GO:0005625|GO:0055114|GO:0016165|GO:0006691	NM_000698	THC2474038	Hs.89499
A_24_P222872	2.64116	2.64116	up	18.226	18.226	up	288.785	1107.18	3931.66	0	1.40117	-1.26162	2.92631	UDP glucuronosyltransferase 1 family, polypeptide A6	NM_001072	UGT1A6	Homo sapiens UDP glucuronosyltransferase 1 family, polypeptide A6 (UGT1A6), transcript variant 1, mRNA [NM_001072]	54578	GO:0005792|GO:0016020|GO:0008152|GO:0005789|GO:0015020|GO:0006805|GO:0016021|GO:0005783	NM_001072	THC2575827	Hs.554822
A_23_P106906	2.37714	2.37714	up	2.23433	2.23433	up	844.085	2912.65	4640.55	-1.01361	0.235613	-0.555382	0.604458	periplakin	NM_002705	PPL	Homo sapiens periplakin (PPL), mRNA [NM_002705]	5493	GO:0030057|GO:0005634|GO:0005515|GO:0030054|GO:0005886|GO:0031424|GO:0005200|GO:0005856|GO:0005737|GO:0005739	NM_002705	THC2462779	Hs.192233
A_32_P198071	8.05454	8.05454	up	2.1182	2.1182	up	51.7891	605.517	715.28	-1.93686	1.07294	-0.0726762	1.01016								THC2632411
A_32_P117127	5.16528	5.16528	up	65.9672	65.9672	up	42.6182	319.548	734.886	-0.0279765	2.34087	-2.80444	3.23924	odz, odd Oz/ten-m homolog 3 (Drosophila)	NM_001080477	ODZ3	Homo sapiens odz, odd Oz/ten-m homolog 3 (Drosophila) (ODZ3), mRNA [NM_001080477]	55714	GO:0016020|GO:0016021|GO:0007165	NM_001080477	THC2522140	Hs.130438
A_23_P156180	3.82941	3.82941	up	3.75031	3.75031	up	55.5261	308.658	286.102	-1.09415	0.842973	-1.47663	0.430376	solute carrier family 22 (organic cation/ergothioneine transporter), member 4	NM_003059	SLC22A4	Homo sapiens solute carrier family 22 (organic cation/ergothioneine transporter), member 4 (SLC22A4), mRNA [NM_003059]	6583	GO:0005515|GO:0005215|GO:0015226|GO:0005886|GO:0030165|GO:0005524|GO:0055085|GO:0016324|GO:0015695|GO:0007589|GO:0005739|GO:0008513|GO:0000166|GO:0015879|GO:0015651|GO:0015075|GO:0015697|GO:0015293|GO:0005887|GO:0015491|GO:0006814|GO:0006811|GO:0009437|GO:0006641	NM_003059	THC2472149	Hs.310591
A_23_P74359	2.0092	2.0092	up	2.8069	2.8069	up	2750.67	8022.49	53587	-1.00662	0	0.947661	2.43664	cysteine and glycine-rich protein 1	NM_004078	CSRP1	Homo sapiens cysteine and glycine-rich protein 1 (CSRP1), transcript variant 1, mRNA [NM_004078]	1465	GO:0005634|GO:0005515|GO:0046872|GO:0008270	NM_004078	THC2571885	Hs.108080
A_23_P369485	7.01573	7.01573	up	17.2396	17.2396	up	7.81157	79.5534	123.804	0	2.81059	-0.96212	3.14554	hypothetical LOC90768	NR_027107	MGC45800	Homo sapiens hypothetical LOC90768 (MGC45800), non-coding RNA [NR_027107]	90768		NR_027107	THC2480518	Hs.175465
A_24_P142118	2.37353	2.37353	up	4.04283	4.04283	up	1872.31	6450.87	9825.4	0	1.24703	-0.464431	1.55093	thrombospondin 1	NM_003246	THBS1	Homo sapiens thrombospondin 1 (THBS1), mRNA [NM_003246]	7057	GO:0034605|GO:0001948|GO:0030169|GO:0043066|GO:0030335|GO:0010759|GO:0006917|GO:0010748|GO:0018149|GO:0030511|GO:0042535|GO:0010754|GO:0010811|GO:0043154|GO:0005178|GO:0043499|GO:0001968|GO:0016477|GO:0010670|GO:0031091|GO:0032570|GO:0005509|GO:0002581|GO:0043236|GO:0010596|GO:0002544|GO:0010757|GO:0001953|GO:0006915|GO:0008201|GO:0030141|GO:0042802|GO:0032695|GO:0005198|GO:0043536|GO:0010751|GO:…	NM_003246	THC2470159	Hs.164226
A_23_P157136	63.445	63.445	up	3.0772	3.0772	up	53.8026	4955.05	21673.9	-6.19168	-0.204245	0	1.62162	scinderin	NM_033128	SCIN	Homo sapiens scinderin (SCIN), transcript variant 2, mRNA [NM_033128]	85477	GO:0005546|GO:0043234|GO:0005545|GO:0005938|GO:0051015|GO:0017156|GO:0005509|GO:0043065|GO:0051014|GO:0051047|GO:0045654|GO:0051693|GO:0005737|GO:0005856|GO:0001786|GO:0003779|GO:0045010|GO:0008285	NM_033128	THC2471844	Hs.655515
A_23_P1492	3.04286	3.04286	up	2.83595	2.83595	up	936.806	4137.89	29487.5	-2.66648	-1.06105	-0.0348673	1.46897	arginine vasopressin-induced 1	NM_021732	AVPI1	Homo sapiens arginine vasopressin-induced 1 (AVPI1), mRNA [NM_021732]	60370	GO:0007049	NM_021732	THC2602356	Hs.23918
A_24_P457304	3.07446	3.07446	up	6.70689	6.70689	up	15.6456	69.8246	162.902	-1.41201	0.20832	-1.61825	1.12739				Q9BVD9_HUMAN (Q9BVD9) FTO protein, partial (16%) [THC2703681]				THC2703681
A_24_P148321	2.15593	2.15593	up	4.00166	4.00166	up	681.57	2133.01	1369.61	-0.704727	0.403582	-2.53926	-0.538661	histone cluster 2, H2be	NM_003528	HIST2H2BE	Homo sapiens histone cluster 2, H2be (HIST2H2BE), mRNA [NM_003528]	8349	GO:0005634|GO:0005515|GO:0003677|GO:0042742|GO:0000786|GO:0005694|GO:0006334	NM_003528	THC2466695	Hs.2178
A_23_P94840	2.67549	2.67549	up	4.40834	4.40834	up	453.039	1759.49	846.811	0	1.41981	-2.0786	0.0616379	dynein, light chain, roadblock-type 2	NM_130897	DYNLRB2	Homo sapiens dynein, light chain, roadblock-type 2 (DYNLRB2), mRNA [NM_130897]	83657	GO:0005868|GO:0005874|GO:0005737|GO:0007018|GO:0003777	NM_130897	THC2702482	Hs.98849
A_32_P105597	4.67378	4.67378	up	3.67904	3.67904	up	12.0115	81.4916	26.6009	-1.00054	1.22405	-2.57357	-0.694244								THC2743472
A_24_P403417	42.3635	42.3635	up	5.91584	5.91584	up	25.8022	1586.7	3041.94	-5.17143	0.233319	-1.69542	0.869159	prostaglandin E synthase	NM_004878	PTGES	Homo sapiens prostaglandin E synthase (PTGES), mRNA [NM_004878]	9536	GO:0005792|GO:0005641|GO:0016020|GO:0005624|GO:0050220|GO:0005737|GO:0016853|GO:0006693|GO:0016021|GO:0007165|GO:0008285	NM_004878	THC2533806	Hs.146688
A_23_P53891	2.48612	2.48612	up	2.50972	2.50972	up	3022.24	10906.8	7218.53	-0.415323	0.898571	-1.32753	0	Kruppel-like factor 5 (intestinal)	NM_001730	KLF5	Homo sapiens Kruppel-like factor 5 (intestinal) (KLF5), mRNA [NM_001730]	688	GO:0005515|GO:0003700|GO:0001525|GO:0006355|GO:0006366|GO:0003702|GO:0005634|GO:0030033|GO:0046872|GO:0045941|GO:0008270|GO:0005622|GO:0008284	NM_001730	NP284958	Hs.508234
A_23_P254654	8.68112	8.68112	up	2.52431	2.52431	up	106.914	1347.27	26036.4	-3.31873	-0.200848	2.43256	3.76845	chloride intracellular channel 3	NM_004669	CLIC3	Homo sapiens chloride intracellular channel 3 (CLIC3), mRNA [NM_004669]	9022	GO:0034707|GO:0006821|GO:0005634|GO:0005515|GO:0005244|GO:0016020|GO:0006811|GO:0005254|GO:0005737|GO:0005247|GO:0016021|GO:0007165	NM_004669	THC2667832	Hs.64746
A_32_P134968	23.2891	23.2891	up	2.76358	2.76358	up	159.683	5398.33	28.6509	1.26478	5.80636	-3.52109	-2.05455	spectrin, beta, erythrocytic	NM_001024858	SPTB	Homo sapiens spectrin, beta, erythrocytic (SPTB), transcript variant 1, mRNA [NM_001024858]	6710	GO:0005515|GO:0014731|GO:0031235|GO:0043234|GO:0005938|GO:0015629|GO:0051015|GO:0008091|GO:0005829|GO:0005200|GO:0051693|GO:0005737|GO:0003779	NM_001024858	THC2475546	Hs.417303
A_32_P188193	2.90143	2.90143	up	10.5014	10.5014	up	24.0367	101.236	78.9	0.302171	1.83894	-2.21631	1.17619								THC2677780
A_23_P214168	2.53523	2.53523	up	6.47986	6.47986	up	7631.44	28084.8	23459.6	1.51504	2.85716	-0.401532	2.29443	collagen, type XII, alpha 1	NM_004370	COL12A1	Homo sapiens collagen, type XII, alpha 1 (COL12A1), transcript variant long, mRNA [NM_004370]	1303	GO:0030199|GO:0001501|GO:0005576|GO:0005515|GO:0005595|GO:0007155|GO:0030020|GO:0005198|GO:0005578	NM_004370	NP1167492	Hs.101302
A_23_P29096	2.19809	2.19809	up	53.1846	53.1846	up	69.22	220.863	433.441	0.356939	1.49319	-3.57019	2.16275	phosphodiesterase 9A	NM_002606	PDE9A	Homo sapiens phosphodiesterase 9A (PDE9A), transcript variant 1, mRNA [NM_002606]	5152	GO:0005515|GO:0005886|GO:0019934|GO:0004114|GO:0007165|GO:0016787|GO:0046872|GO:0005829|GO:0042995|GO:0048471|GO:0005737|GO:0047555|GO:0032587|GO:0005783|GO:0005794	NM_002606	NP1185673	Hs.473927
A_24_P323148	3.3472	3.3472	up	22.3804	22.3804	up	76.92	373.739	3270.46	-0.770165	0.972791	-0.685107	3.79906	LY6/PLAUR domain containing 5	NM_182573	LYPD5	Homo sapiens LY6/PLAUR domain containing 5 (LYPD5), transcript variant B, mRNA [NM_182573]	284348	GO:0005886|GO:0031225	NM_182573	THC2471313	Hs.44289
A_23_P146551	5.33976	5.33976	up	4.04275	4.04275	up	8.03299	62.2654	3433.95	-5.87519	-3.45841	0.00842571	2.02376	MOB1, Mps One Binder kinase activator-like 2B (yeast)	NM_024761	MOBKL2B	Homo sapiens MOB1, Mps One Binder kinase activator-like 2B (yeast) (MOBKL2B), mRNA [NM_024761]	79817	GO:0005515|GO:0046872	NM_024761	THC2471440	Hs.369022
A_23_P4899	8.86959	8.86959	up	5.95631	5.95631	up	21.5037	276.862	46.9635	0.0906792	3.23955	-2.19755	0.376871	neurotrophin 4	NM_006179	NTF4	Homo sapiens neurotrophin 4 (NTF4), mRNA [NM_006179]	4909	GO:0005788|GO:0005576|GO:0007402|GO:0008052|GO:0008083|GO:0008344|GO:0007616|GO:0008544	NM_006179	THC2478994	Hs.266902
A_32_P218025	5.82914	5.82914	up	15.335	15.335	up	37.3664	316.18	728.62	-1.64914	0.894141	-2.14331	1.79544		BG288911		602383859F1 NIH_MGC_93 Homo sapiens cDNA clone IMAGE:4512783 5', mRNA sequence [BG288911]				THC2689530	Hs.136333
A_23_P360605	5.83951	5.83951	up	4.94007	4.94007	up	135.236	1146.35	1510.48	-1.59427	0.951575	-1.25811	1.04642	KIAA0802	NM_015210	KIAA0802	Homo sapiens KIAA0802 (KIAA0802), mRNA [NM_015210]	23255		NM_015210	THC2472069	Hs.650822
A_32_P81514	2.71793	2.71793	up	3.42873	3.42873	up	3.79362	14.9671	26.0283	-1.51352	-0.0710096	-1.35352	0.424153		CR593784		full-length cDNA clone CS0DI036YE11 of Placenta Cot 25-normalized of Homo sapiens (human). [CR593784]				THC2631423	Hs.304253
A_23_P500892	2.28807	2.28807	up	11.0137	11.0137	up	293.362	974.363	79.609	3.95405	5.14818	-2.22962	1.23161	tubby homolog (mouse)	NM_003320	TUB	Homo sapiens tubby homolog (mouse) (TUB), transcript variant 1, mRNA [NM_003320]	7275	GO:0005634|GO:0005576|GO:0050766|GO:0005886|GO:0005737|GO:0050896	NM_003320	THC2690068	Hs.568986
A_24_P316381	2.49734	2.49734	up	2.46002	2.46002	up	31.7862	115.23	76.1084	0.220519	1.54091	-0.65926	0.639408		BC006271		Homo sapiens KIAA1267, mRNA (cDNA clone IMAGE:3948445), **** WARNING: chimeric clone ****. [BC006271]				THC2478958
A_32_P184039	5.68635	5.68635	up	4.84042	4.84042	up	20.3215	167.74	175.56	-0.1935	2.314	-0.198515	2.07662
A_24_P845223	13.0842	13.0842	up	2.25718	2.25718	up	158.919	3018.36	17.1909	1.98376	5.69352	-3.2401	-2.06558		M27126		Human lymphocyte antigen (DRw8) mRNA. [M27126]				THC2496386	Hs.696211
A_23_P169039	20.8237	20.8237	up	2.48525	2.48525	up	12.1203	366.368	21.6135	-2.23355	2.14661	-3.55319	-2.2398	snail homolog 2 (Drosophila)	NM_003068	SNAI2	Homo sapiens snail homolog 2 (Drosophila) (SNAI2), mRNA [NM_003068]	6591	GO:0005634|GO:0046872|GO:0007499|GO:0007275|GO:0003677|GO:0008270|GO:0009314|GO:0000122|GO:0045449|GO:0005622	NM_003068	THC2467281	Hs.360174
A_23_P31810	2.29431	2.29431	up	6.19164	6.19164	up	602.797	2007.57	59825	-4.87948	-3.68142	-1.71763	0.912688	CCAAT/enhancer binding protein (C/EBP), delta	NM_005195	CEBPD	Homo sapiens CCAAT/enhancer binding protein (C/EBP), delta (CEBPD), mRNA [NM_005195]	1052	GO:0005634|GO:0005515|GO:0043565|GO:0003700|GO:0046983|GO:0006355|GO:0006366	NM_005195	THC2592018	Hs.440829
A_23_P139864	4.20428	4.20428	up	22.9739	22.9739	up	3.91253	23.8779	167.464	-2.28837	-0.216513	-2.23145	2.29047	germ cell associated 1	NM_031289	GSG1	Homo sapiens germ cell associated 1 (GSG1), transcript variant 1, mRNA [NM_031289]	83445	GO:0016020|GO:0005789|GO:0016021|GO:0005783	NM_031289	NP526599	Hs.240053
A_23_P90419	8.85361	8.85361	up	2.40397	2.40397	up	86.6603	1113.75	590.087	-0.223314	2.92295	0.437984	1.7034	pre-B-cell leukemia homeobox 4	NM_025245	PBX4	Homo sapiens pre-B-cell leukemia homeobox 4 (PBX4), mRNA [NM_025245]	80714	GO:0001741|GO:0005634|GO:0043565|GO:0016563|GO:0003700|GO:0006355|GO:0006366	NM_025245	THC2475922	Hs.466257
A_23_P258190	2.08815	2.08815	up	8.6801	8.6801	up	51.0618	154.776	2037.32	-1.46163	-0.399403	-0.101815	3.0159	aldo-keto reductase family 1, member B1 (aldose reductase)	NM_001628	AKR1B1	Homo sapiens aldo-keto reductase family 1, member B1 (aldose reductase) (AKR1B1), mRNA [NM_001628]	231	GO:0009055|GO:0005515|GO:0005829|GO:0005615|GO:0006950|GO:0004033|GO:0005975|GO:0005737|GO:0016491|GO:0004032|GO:0055114	NM_001628	THC2558675	Hs.521212
A_24_P322474	2.92523	2.92523	up	2.62938	2.62938	up	41.1805	174.863	111.857	-0.600855	0.947694	-1.39472	0	phosphodiesterase 4A, cAMP-specific (phosphodiesterase E2 dunce homolog, Drosophila)	NM_006202	PDE4A	Homo sapiens phosphodiesterase 4A, cAMP-specific (phosphodiesterase E2 dunce homolog, Drosophila) (PDE4A), transcript variant 4, mRNA [NM_006202]	5141	GO:0005515|GO:0005886|GO:0005626|GO:0007165|GO:0004115|GO:0042493|GO:0005634|GO:0016787|GO:0046872|GO:0042995|GO:0005624|GO:0005829|GO:0048471|GO:0005737|GO:0032587|GO:0005625	NM_006202	THC2470913	Hs.89901
A_23_P393034	2.1715	2.1715	up	7.98334	7.98334	up	47.7104	150.39	63.2838	0.0103602	1.12905	-3.41987	-0.422874	hyaluronan synthase 3	NM_005329	HAS3	Homo sapiens hyaluronan synthase 3 (HAS3), transcript variant 1, mRNA [NM_005329]	3038	GO:0005887|GO:0050501|GO:0016020|GO:0005975|GO:0016021	NM_005329	THC2472843	Hs.592069
A_32_P66020	2.97649	2.97649	up	2.18215	2.18215	up	515.105	2225.61	2418.36	-0.784107	0.789506	-0.519535	0.606216	RUN domain containing 2A	NM_032167	RUNDC2A	Homo sapiens RUN domain containing 2A (RUNDC2A), mRNA [NM_032167]	84127		NM_032167	THC2476984	Hs.458401
A_23_P60742	7.75609	7.75609	up	37.1075	37.1075	up	10.3822	116.891	803.111	-1.48695	1.46837	-1.26795	3.94569	myosin light chain, phosphorylatable, fast skeletal muscle	NM_013292	MYLPF	Homo sapiens myosin light chain, phosphorylatable, fast skeletal muscle (MYLPF), mRNA [NM_013292]	29895	GO:0008307|GO:0005859|GO:0007519|GO:0006955|GO:0016459|GO:0003774|GO:0005509	NM_013292	THC2558766	Hs.50889
A_23_P99253	2.15973	2.15973	up	25.9078	25.9078	up	2257.08	7076.07	208.589	8.9718	10.0826	0	4.69531	lin-7 homolog A (C. elegans)	NM_004664	LIN7A	Homo sapiens lin-7 homolog A (C. elegans) (LIN7A), mRNA [NM_004664]	8825	GO:0045211|GO:0005923|GO:0005515|GO:0005886|GO:0015031|GO:0030165|GO:0007269|GO:0048489|GO:0006461|GO:0030054|GO:0014069|GO:0006887|GO:0045202|GO:0019717|GO:0016323	NM_004664	THC2606870	Hs.144333
A_32_P116488	2.99899	2.99899	up	4.53294	4.53294	up	130.191	566.764	1578.3	-1.0519	0.532577	-0.473443	1.70701								THC2677011
A_24_P911420	10.7673	10.7673	up	159.95	159.95	up	172.729	2699.72	2983.67	2.108	5.53659	-1.94374	5.37774	odz, odd Oz/ten-m homolog 3 (Drosophila)	NM_001080477	ODZ3	Homo sapiens odz, odd Oz/ten-m homolog 3 (Drosophila) (ODZ3), mRNA [NM_001080477]	55714	GO:0016020|GO:0016021|GO:0007165	NM_001080477	THC2461718	Hs.130438
A_23_P27315	3.40564	3.40564	up	27.4788	27.4788	up	11.7493	58.0841	7232.8	-3.74148	-1.97356	-0.0966544	4.68359	elastin microfibril interfacer 2	NM_032048	EMILIN2	Homo sapiens elastin microfibril interfacer 2 (EMILIN2), mRNA [NM_032048]	84034	GO:0005576|GO:0005515|GO:0008150|GO:0007155|GO:0030023|GO:0005578	NM_032048	THC2574073	Hs.532815
A_23_P106675	3.17011	3.17011	up	2.44838	2.44838	up	139.517	642.023	742.453	-1.4069	0.257632	-1.12764	0.164186	phospholipase C, gamma 2 (phosphatidylinositol-specific)	NM_002661	PLCG2	Homo sapiens phospholipase C, gamma 2 (phosphatidylinositol-specific) (PLCG2), mRNA [NM_002661]	5336	GO:0050852|GO:0010468|GO:0005515|GO:0005886|GO:0032026|GO:0043069|GO:0007204|GO:0007242|GO:0009395|GO:0007165|GO:0032959|GO:0004435|GO:0033198|GO:0016042|GO:0016787|GO:0004629|GO:0005624|GO:0032237|GO:0004871|GO:0032496|GO:0002316	NM_002661	THC2464263	Hs.413111
A_23_P92225	2.5266	2.5266	up	4.55648	4.55648	up	126.762	464.915	2019.01	-3.15269	-1.81549	-2.18792	0	mucin 20, cell surface associated	NM_152673	MUC20	Homo sapiens mucin 20, cell surface associated (MUC20), transcript variant L, mRNA [NM_152673]	200958	GO:0009925|GO:0051260|GO:0005576|GO:0042995|GO:0005886|GO:0016324|GO:0031528	NM_152673	THC2499415	Hs.308992
A_23_P120863	3.91295	3.91295	up	4.43506	4.43506	up	46.0758	261.712	37.6238	-0.365128	1.60313	-3.64721	-1.49826	galactose-3-O-sulfotransferase 1	NM_004861	GAL3ST1	Homo sapiens galactose-3-O-sulfotransferase 1 (GAL3ST1), mRNA [NM_004861]	9514	GO:0016740|GO:0042552|GO:0008146|GO:0006682|GO:0007283|GO:0005887|GO:0016020|GO:0000139|GO:0005624|GO:0009058|GO:0001733|GO:0006487|GO:0005794	NM_004861	THC2471775	Hs.17958
A_23_P310460	2.78842	2.78842	up	4.0846	4.0846	up	130.767	529.302	30.0409	4.99295	6.4724	0	2.0302	MAM domain containing glycosylphosphatidylinositol anchor 1	NM_153487	MDGA1	Homo sapiens MAM domain containing glycosylphosphatidylinositol anchor 1 (MDGA1), mRNA [NM_153487]	266727	GO:0007399|GO:0003674|GO:0005886|GO:0001764|GO:0007275|GO:0030154|GO:0021527|GO:0007420|GO:0046658	NM_153487	THC2479103	Hs.437993
A_24_P237270	6.58257	6.58257	up	2.11769	2.11769	up	30.4524	290.981	8233.58	-6.14642	-3.42777	0.0091362	1.09163	adenosine A2a receptor	NM_000675	ADORA2A	Homo sapiens adenosine A2a receptor (ADORA2A), mRNA [NM_000675]	135	GO:0007596|GO:0008015|GO:0006469|GO:0048812|GO:0004930|GO:0006954|GO:0005886|GO:0040013|GO:0030147|GO:0043025|GO:0050728|GO:0042311|GO:0032230|GO:0001963|GO:0006171|GO:0031802|GO:0006968|GO:0007205|GO:0014069|GO:0031558|GO:0051925|GO:0043154|GO:0008285|GO:0004872|GO:0005882|GO:0051881|GO:0007190|GO:0043116|GO:0030424|GO:0007165|GO:0014049|GO:0030819|GO:0060134|GO:0005887|GO:0051372|GO:0006909|GO:…	NM_000675	THC2603130	Hs.197029
A_32_P57810	13.1918	13.1918	up	36.5437	36.5437	up	4.59932	88.0735	307.527	-1.46063	2.26094	-1.4298	3.76175	ring finger protein 157	NM_052916	RNF157	Homo sapiens ring finger protein 157 (RNF157), mRNA [NM_052916]	114804	GO:0005515|GO:0046872|GO:0008270	NM_052916	THC2471338	Hs.500643
A_24_P935103	3.31019	3.31019	up	2.06317	2.06317	up	949.23	4561.13	4757.38	-0.978568	0.748347	-0.538857	0.506002	adenylate cyclase 9	NM_001116	ADCY9	Homo sapiens adenylate cyclase 9 (ADCY9), mRNA [NM_001116]	115	GO:0006171|GO:0005887|GO:0046872|GO:0009755|GO:0005886|GO:0005524|GO:0034199|GO:0007189|GO:0000166|GO:0007165|GO:0007193|GO:0004016	NM_001116	THC2607035	Hs.391860
A_23_P100711	2.72456	2.72456	up	6.92404	6.92404	up	334.271	1322.03	1219.94	0	1.44602	-1.76466	1.02695	peripheral myelin protein 22	NM_000304	PMP22	Homo sapiens peripheral myelin protein 22 (PMP22), transcript variant 1, mRNA [NM_000304]	5376	GO:0005923|GO:0007268|GO:0016020|GO:0030154|GO:0043218|GO:0007422|GO:0032288|GO:0016021|GO:0008285	NM_000304	THC2500334	Hs.372031
A_32_P33083	5.14762	5.14762	up	103.659	103.659	up	62.7713	469.045	123052	-3.0499	-0.685995	0.350514	7.04622	variable charge, X-linked 2	NM_016378	VCX2	Homo sapiens variable charge, X-linked 2 (VCX2), mRNA [NM_016378]	51480	GO:0008150|GO:0003674|GO:0005575	NM_016378	THC2477856	Hs.279737
A_24_P161018	2.65138	2.65138	up	3.55214	3.55214	up	141.975	546.428	111.266	-0.281878	1.12487	-3.30296	-1.47427	poly (ADP-ribose) polymerase family, member 14	NM_017554	PARP14	Homo sapiens poly (ADP-ribose) polymerase family, member 14 (PARP14), mRNA [NM_017554]	54625	GO:0016757|GO:0005634|GO:0005886|GO:0005737|GO:0003950|GO:0045449	NM_017554	NP488717	Hs.518203
A_23_P392470	2.68357	2.68357	up	4.28824	4.28824	up	57.4499	223.795	678.023	-0.861886	0.562268	-0.24208	1.85831	nuclear receptor subfamily 3, group C, member 2	NM_000901	NR3C2	Homo sapiens nuclear receptor subfamily 3, group C, member 2 (NR3C2), transcript variant 1, mRNA [NM_000901]	4306	GO:0004872|GO:0005515|GO:0003700|GO:0005789|GO:0003707|GO:0006355|GO:0007165|GO:0005634|GO:0043565|GO:0046872|GO:0016020|GO:0005496|GO:0005737|GO:0008270|GO:0005783	NM_000901	THC2640620	Hs.163924
A_23_P210763	6.9208	6.9208	up	9.32793	9.32793	up	91.7111	921.352	2953.94	-2.42498	0.36596	-1.4779	1.74366	jagged 1 (Alagille syndrome)	NM_000214	JAG1	Homo sapiens jagged 1 (Alagille syndrome) (JAG1), mRNA [NM_000214]	182	GO:0007399|GO:0005886|GO:0009887|GO:0030097|GO:0008083|GO:0005198|GO:0001525|GO:0030334|GO:0016020|GO:0045596|GO:0005112|GO:0045639|GO:0005576|GO:0005515|GO:0045446|GO:0042491|GO:0007275|GO:0048839|GO:0030216|GO:0007154|GO:0002011|GO:0045445|GO:0005509|GO:0042127|GO:0005887|GO:0001709|GO:0045747|GO:0007219	NM_000214	THC2468282	Hs.224012
A_24_P400172	11.0852	11.0852	up	2.41217	2.41217	up	7.21509	116.1	20.5031	0.604346	4.07491	0	1.27033	hypothetical LOC100130691	NR_026966	hCG_1817306	Homo sapiens hypothetical LOC100130691 (LOC100130691), non-coding RNA [NR_026966]	100130691		NR_026966	THC2656577	Hs.707723
A_32_P199002	2.2881	2.2881	up	2.16032	2.16032	up	44.3063	147.159	88.5187	-0.724238	0.469911	-1.67778	-0.566533								THC2519126
A_23_P111724	4.04411	4.04411	up	13.7945	13.7945	up	113.401	665.713	117.747	3.06174	5.07756	-1.51079	2.27524	RUN domain containing 3B	NM_138290	RUNDC3B	Homo sapiens RUN domain containing 3B (RUNDC3B), transcript variant 1, mRNA [NM_138290]	154661		NM_138290	THC2475427	Hs.411488
A_23_P257583	2.91094	2.91094	up	6.71897	6.71897	up	15.7792	66.6755	87.1399	-0.356752	1.18473	-1.48045	1.26779	DENN/MADD domain containing 2A	NM_015689	DENND2A	Homo sapiens DENN/MADD domain containing 2A (DENND2A), mRNA [NM_015689]	27147		NM_015689	THC2601539	Hs.6385
A_32_P168756	2.10215	2.10215	up	3.99319	3.99319	up	366.778	1119.21	893.003	1.13992	2.21179	-0.414626	1.58292		AA714039		AA714039 nx81g06.s1 NCI_CGAP_GCB1 Homo sapiens cDNA clone IMAGE:1268698 3', mRNA sequence [AA714039]					Hs.128576
A_23_P19987	4.12854	4.12854	up	186.704	186.704	up	30.6279	183.553	31370.6	-1.82688	0.218755	-0.211895	7.33271	insulin-like growth factor 2 mRNA binding protein 3	NM_006547	IGF2BP3	Homo sapiens insulin-like growth factor 2 mRNA binding protein 3 (IGF2BP3), mRNA [NM_006547]	10643	GO:0048027|GO:0005634|GO:0005515|GO:0017148|GO:0006412|GO:0045182|GO:0005737|GO:0003723|GO:0042035|GO:0009653|GO:0000166	NM_006547	THC2487846	Hs.700696
A_23_P417951	25.9964	25.9964	up	2.33875	2.33875	up	4.62597	174.568	3864.51	-6.55566	-1.85542	1.08415	2.30988	TSPY-like 5	NM_033512	TSPYL5	Homo sapiens TSPY-like 5 (TSPYL5), mRNA [NM_033512]	85453	GO:0005634|GO:0006334	NM_033512	THC2609202	Hs.173094
A_32_P15466	2.39359	2.39359	up	32.9879	32.9879	up	29.295	101.787	264.145	0.710067	1.96924	-2.00196	3.04191				RASH_MSVHA (P01115) Transforming protein p29 precursor [Contains: Transforming protein p21], partial (6%) [THC2657193]				THC2657193
A_23_P312246	3.17279	3.17279	up	3.20355	3.20355	up	30.8781	142.213	433.411	-1.66575	0	-0.375108	1.30456	coiled-coil domain containing 82	NM_024725	CCDC82	Homo sapiens coiled-coil domain containing 82 (CCDC82), mRNA [NM_024725]	79780	GO:0005515	NM_024725	THC2462267	Hs.525088
A_24_P320699	15.986	15.986	up	2.79516	2.79516	up	87.6604	2034.19	520.186	-0.76965	3.22909	-0.524314	0.958616	insulin-like growth factor binding protein 3	NM_001013398	IGFBP3	Homo sapiens insulin-like growth factor binding protein 3 (IGFBP3), transcript variant 1, mRNA [NM_001013398]	3486	GO:0005515|GO:0005576|GO:0005520|GO:0008160|GO:0005615|GO:0014912|GO:0001933|GO:0048662|GO:0001558|GO:0043065|GO:0005634|GO:0009968|GO:0046872|GO:0031994|GO:0016942|GO:0006468|GO:0045663|GO:0008285	NM_001013398	NP1147610	Hs.450230
A_32_P2605	2.49576	2.49576	up	4.97778	4.97778	up	4.5965	16.6524	41.5065	-2.70692	-1.38744	-2.68846	-0.372957		AV756170		AV756170 BM Homo sapiens cDNA clone BMFBGA09 5', mRNA sequence [AV756170]				THC2645355	Hs.435992
A_23_P121545	22.5487	22.5487	up	6.23305	6.23305	up	4.55566	149.115	51.4648	-2.05627	2.4387	-2.03912	0.600819	glycoprotein M6A	NM_201591	GPM6A	Homo sapiens glycoprotein M6A (GPM6A), transcript variant 2, mRNA [NM_201591]	2823	GO:0016020|GO:0009986|GO:0005262|GO:0016021	NM_201591	THC2580084	Hs.75819
A_23_P62709	6.69363	6.69363	up	77.1275	77.1275	up	94.7497	920.634	46335.8	-2.41376	0.329025	-0.589912	5.67926	small proline-rich protein 3	NM_005416	SPRR3	Homo sapiens small proline-rich protein 3 (SPRR3), transcript variant 1, mRNA [NM_005416]	6707	GO:0042060|GO:0005515|GO:0031424|GO:0005737|GO:0005198|GO:0030216|GO:0008544	NM_005416	THC2476939	Hs.139322
A_23_P146946	2.06214	2.06214	up	6.68773	6.68773	up	4.13592	12.3805	49043.5	-8.1165	-7.07236	1.83479	4.5763	cystatin E/M	NM_001323	CST6	Homo sapiens cystatin E/M (CST6), mRNA [NM_001323]	1474	GO:0005576|GO:0004869|GO:0009653|GO:0030414|GO:0008544|GO:0001533	NM_001323	THC2473434	Hs.139389
A_24_P802145	5.63127	5.63127	up	2.62951	2.62951	up	273.795	2238.1	258.321	0.356282	2.84974	-1.96321	-0.568412	insulin receptor substrate 1	NM_005544	IRS1	Homo sapiens insulin receptor substrate 1 (IRS1), mRNA [NM_005544]	3667	GO:0043491|GO:0005886|GO:0010907|GO:0030335|GO:0046628|GO:0005010|GO:0032868|GO:0048009|GO:0046627|GO:0005634|GO:0046676|GO:0042593|GO:0008286|GO:0046326|GO:0032000|GO:0008284|GO:0005792|GO:0005159|GO:0005515|GO:0005069|GO:0042169|GO:0043552|GO:0005901|GO:0043434|GO:0007165|GO:0051291|GO:0005899|GO:0014065|GO:0032869|GO:0043548|GO:0045725|GO:0005737|GO:0005080|GO:0004871|GO:0002053|GO:0005158|GO:…	NM_005544	THC2662587	Hs.471508
A_24_P126741	2.53258	2.53258	up	7.75909	7.75909	up	51.5971	189.686	6079.37	-3.37952	-2.03892	-0.295688	2.6602				glutaredoxin (thioltransferase) pseudogene 3 [Source:HGNC Symbol;Acc:34049] [ENST00000309178]
A_24_P333293	4.35739	4.35739	up	3.0516	3.0516	up	7.60891	48.1278	113.398	-1.78892	0.334545	-0.341689	1.26788	5'-nucleotidase domain containing 3	NM_001031701	NT5DC3	Homo sapiens 5'-nucleotidase domain containing 3 (NT5DC3), mRNA [NM_001031701]	51559	GO:0016787|GO:0046872|GO:0005829	NM_001031701	THC2481556	Hs.48428
A_23_P51690	2.94875	2.94875	up	2.36708	2.36708	up	197.971	847.398	242.901	1.1521	2.71221	-0.636695	0.606414	Rh family, B glycoprotein (gene/pseudogene)	NM_020407	RHBG	Homo sapiens Rh family, B glycoprotein (gene/pseudogene) (RHBG), transcript variant 1, mRNA [NM_020407]	57127	GO:0005886|GO:0014731|GO:0055085|GO:0015696|GO:0008519|GO:0005887|GO:0031410|GO:0030506|GO:0070634|GO:0051739|GO:0030659|GO:0046658|GO:0016323	NM_020407	THC2706811	Hs.131835
A_23_P20622	2.52925	2.52925	up	2.11963	2.11963	up	101.63	373.13	558.125	-1.15591	0.182805	-0.623218	0.460596	CDC14 cell division cycle 14 homolog B (S. cerevisiae)	NM_033331	CDC14B	Homo sapiens CDC14 cell division cycle 14 homolog B (S. cerevisiae) (CDC14B), transcript variant 2, mRNA [NM_033331]	8555	GO:0008138|GO:0004722|GO:0005634|GO:0005515|GO:0016787|GO:0004725|GO:0005730|GO:0006470	NM_033331	THC2472668	Hs.40582
A_23_P134109	3.54082	3.54082	up	24.4192	24.4192	up	15.3139	78.7114	185.159	0	1.82408	-1.85487	2.75508	erythrocyte membrane protein band 4.1-like 2	NM_001431	EPB41L2	Homo sapiens erythrocyte membrane protein band 4.1-like 2 (EPB41L2), transcript variant 1, mRNA [NM_001431]	2037	GO:0008091|GO:0005515|GO:0005886|GO:0019898|GO:0005856|GO:0005737|GO:0030866|GO:0005198|GO:0003779	NM_001431	NP923808	Hs.486470
A_24_P941407	2.63954	2.63954	up	3.83454	3.83454	up	8.03383	30.7821	121.7	-1.40029	0	-0.259009	1.68004	chromosome 22 open reading frame 23	AK097339	C22orf23	Homo sapiens cDNA FLJ40020 fis, clone STOMA2006780. [AK097339]	84645	GO:0008150|GO:0003674|GO:0005575		THC2478383	Hs.517612
A_24_P917668	6.01544	6.01544	up	2.90048	2.90048	up	14.3601	125.393	54.3854	-1.08039	1.50828	-1.53629	0				Q12928_HUMAN (Q12928) Thrombospondin-p50 (Fragment), partial (77%) [THC2712084]				THC2712084
A_32_P56604	3.98974	3.98974	up	2.27386	2.27386	up	4.18852	24.2578	388.197	-5.69344	-3.69715	-1.18514	0	spermatid associated	NM_152719	SPERT	Homo sapiens spermatid associated (SPERT), mRNA [NM_152719]	220082	GO:0016023	NM_152719	THC2476256	Hs.186363
A_24_P734406	3.7828	3.7828	up	2.90096	2.90096	up	13.4762	73.999	28.7466	-1.23849	0.680967	-2.5228	-0.986269		AK023773		Homo sapiens cDNA FLJ13711 fis, clone PLACE2000379. [AK023773]				THC2608661	Hs.677245
A_23_P121120	5.85617	5.85617	up	5.57815	5.57815	up	17.9407	152.511	449.8	-1.32742	1.22253	0	2.47979	G protein-coupled receptor 87	NM_023915	GPR87	Homo sapiens G protein-coupled receptor 87 (GPR87), mRNA [NM_023915]	53836	GO:0004872|GO:0008150|GO:0004930|GO:0005886|GO:0045028|GO:0007186|GO:0016021|GO:0007165	NM_023915	THC2474173	Hs.591292
A_24_P942589	2.03252	2.03252	up	32.1608	32.1608	up	18.8278	55.5499	3882.68	-0.359913	0.663359	1.48013	6.48736	UDP glycosyltransferase 8	AL137342	UGT8	UDP glycosyltransferase 8 [Source:HGNC Symbol;Acc:12555] [ENST00000310836]	7368	GO:0016020|GO:0008152|GO:0007417|GO:0008489|GO:0003851|GO:0007422|GO:0016758|GO:0016021		THC2697785	Hs.144197
A_24_P389916	7.41379	7.41379	up	3.1523	3.1523	up	42.4502	456.843	27.2284	-0.443215	2.447	-3.58104	-1.92464	leucine rich repeat containing 32	NM_005512	LRRC32	Homo sapiens leucine rich repeat containing 32 (LRRC32), transcript variant 1, mRNA [NM_005512]	2615	GO:0005887|GO:0005515|GO:0016020	NM_005512	THC2743608	Hs.151641
A_23_P395054	3.00571	3.00571	up	6.80892	6.80892	up	17.5479	76.5631	1633.41	-2.07535	-0.487642	0.856904	3.62433	annexin A8-like 2	BC008813	ANXA8L2	Homo sapiens annexin A8-like 2, mRNA (cDNA clone MGC:10405 IMAGE:3958020), complete cds. [BC008813]	244	GO:0005544|GO:0005509		THC2481686	Hs.705389
A_32_P105549	61.7508	61.7508	up	4.82802	4.82802	up	44.5615	3994.39	60582.9	-5.40184	0.546552	1.89486	4.1663	annexin A8-like 2	NM_001630	ANXA8L2	Homo sapiens annexin A8-like 2 (ANXA8L2), mRNA [NM_001630]	244	GO:0005544|GO:0005509	NM_001630	THC2469527	Hs.705389
A_32_P22245	2.91423	2.91423	up	2.05907	2.05907	up	15.7782	66.7464	55.5121	-0.974108	0.569009	-1.04199	0
A_24_P357266	6.23847	6.23847	up	3.63124	3.63124	up	225.065	2038.14	27.8209	3.66244	6.30363	-2.05489	-0.194428	gastrin-releasing peptide receptor	NM_005314	GRPR	Homo sapiens gastrin-releasing peptide receptor (GRPR), mRNA [NM_005314]	2925	GO:0042127|GO:0008528|GO:0005887|GO:0004872|GO:0007611|GO:0005886|GO:0008283|GO:0042923|GO:0007186|GO:0004946|GO:0035176|GO:0007165	NM_005314	THC2478137	Hs.567282
A_23_P6935	2.78372	2.78372	up	2.92718	2.92718	up	8962.58	36216.5	41979.2	0	1.47701	-0.162589	1.38692	CD47 molecule	NM_198793	CD47	Homo sapiens CD47 molecule (CD47), transcript variant 2, mRNA [NM_198793]	961	GO:0005887|GO:0005515|GO:0022409|GO:0007155|GO:0007229|GO:0005886|GO:0070053|GO:0050870|GO:0008284	NM_198793	THC2503610	Hs.446414
A_24_P941217	4.10618	4.10618	up	11.8952	11.8952	up	7.10116	42.3267	104.062	-0.152068	1.88573	-0.691896	2.88041	sphingosine-1-phosphate phosphotase 2	AK096323	SGPP2	sphingosine-1-phosphate phosphotase 2 [Source:HGNC Symbol;Acc:19953] [ENST00000321276]	130367	GO:0016787|GO:0016020|GO:0005789|GO:0016021|GO:0005783		THC2474628	Hs.591604
A_24_P323395	8.28916	8.28916	up	10.5775	10.5775	up	5.70888	68.6924	438.491	-3.05123	0	-1.03172	2.37121	cysteine rich transmembrane BMP regulator 1 (chordin-like)	NM_016441	CRIM1	Homo sapiens cysteine rich transmembrane BMP regulator 1 (chordin-like) (CRIM1), mRNA [NM_016441]	51232	GO:0007399|GO:0005576|GO:0005520|GO:0004857|GO:0005886|GO:0005010|GO:0004867|GO:0016021|GO:0001558	NM_016441	THC2468455	Hs.699247
A_23_P21644	17.1253	17.1253	up	8.32288	8.32288	up	148.991	3703.8	4176.26	-2.37478	1.72328	-1.46372	1.59336	hydroxysteroid (17-beta) dehydrogenase 11	NM_016245	HSD17B11	Homo sapiens hydroxysteroid (17-beta) dehydrogenase 11 (HSD17B11), mRNA [NM_016245]	51170	GO:0006710|GO:0005634|GO:0005576|GO:0016229|GO:0004303|GO:0006694|GO:0005737|GO:0005488|GO:0043231|GO:0055114	NM_016245	THC2468413	Hs.594923
A_23_P368645	2.04343	2.04343	up	12.4665	12.4665	up	285.771	847.669	592.851	0.747796	1.77879	-2.68014	0.959842	alkylglycerone phosphate synthase	NM_003659	AGPS	Homo sapiens alkylglycerone phosphate synthase (AGPS), mRNA [NM_003659]	8540	GO:0008610|GO:0006629|GO:0005777|GO:0016020|GO:0005778|GO:0016740|GO:0005739|GO:0016491|GO:0008609|GO:0042221|GO:0050660	NM_003659	THC2748617	Hs.516543
A_23_P22625	4.77838	4.77838	up	6.5153	6.5153	up	68.7425	476.818	3023.1	-2.56318	-0.306661	-0.649094	2.05474	solute carrier family 9 (sodium/hydrogen exchanger), member 6	NM_001042537	SLC9A6	Homo sapiens solute carrier family 9 (sodium/hydrogen exchanger), member 6 (SLC9A6), transcript variant 1, mRNA [NM_001042537]	10479	GO:0005792|GO:0015299|GO:0005789|GO:0005886|GO:0015385|GO:0055085|GO:0005739|GO:0005768|GO:0006885|GO:0006810|GO:0015297|GO:0006814|GO:0055038|GO:0031901|GO:0006812|GO:0016021	NM_001042537	THC2461627	Hs.62185
A_23_P202138	3.92307	3.92307	up	7.58277	7.58277	up	322.904	1838.85	1961.16	0.227	2.19898	-0.933959	1.98877	sideroflexin 3	NM_030971	SFXN3	Homo sapiens sideroflexin 3 (SFXN3), mRNA [NM_030971]	81855	GO:0016020|GO:0055085|GO:0006812|GO:0005739|GO:0031966|GO:0016021|GO:0006826|GO:0008324	NM_030971	THC2515344	Hs.283844
A_23_P54983	2.38298	2.38298	up	2.17585	2.17585	up	121.22	419.317	18.7562	2.29953	3.5523	-2.355	-1.23343		AK095097		Homo sapiens cDNA FLJ37778 fis, clone BRHIP2026557. [AK095097]				THC2609870	Hs.662681
A_24_P191781	2.98444	2.98444	up	4.89077	4.89077	up	4.80531	20.8177	99.1816	-1.57746	0	-0.340916	1.94915	prostate androgen-regulated mucin-like protein 1	NM_015393	PARM1	Homo sapiens prostate androgen-regulated mucin-like protein 1 (PARM1), mRNA [NM_015393]	25849	GO:0005769|GO:0005886|GO:0000139|GO:0051973|GO:0010008|GO:0016021|GO:0005770|GO:0005794	NM_015393	THC2729196	Hs.105460
A_32_P8546	2.56102	2.56102	up	19.4637	19.4637	up	4.1039	15.2566	3001.12	-4.39081	-3.03409	0	4.28272	chromosome 6 open reading frame 176	NR_026860	C6orf176	Homo sapiens chromosome 6 open reading frame 176 (C6orf176), transcript variant 1, non-coding RNA [NR_026860]	90632		NR_026860	THC2643976	Hs.31917
A_23_P112260	2.5913	2.5913	up	2.52116	2.52116	up	1188.13	4469.18	12788.4	-1.1062	0.267476	0.147024	1.48111	guanine nucleotide binding protein (G protein), gamma 10	NM_001017998	GNG10	Homo sapiens guanine nucleotide binding protein (G protein), gamma 10 (GNG10), mRNA [NM_001017998]	2790	GO:0009755|GO:0005886|GO:0007186|GO:0005834|GO:0004871|GO:0007165|GO:0003924	NM_001017998	THC2638035	Hs.534196
A_23_P121722	9.25403	9.25403	up	96.9526	96.9526	up	246.003	3304.6	4604.7	1.12142	4.3315	-2.0922	4.50701	odz, odd Oz/ten-m homolog 3 (Drosophila)	NM_001080477	ODZ3	Homo sapiens odz, odd Oz/ten-m homolog 3 (Drosophila) (ODZ3), mRNA [NM_001080477]	55714	GO:0016020|GO:0016021|GO:0007165	NM_001080477	THC2461718	Hs.130438
A_32_P6139	7.39345	7.39345	up	4.78238	4.78238	up	89.7815	963.566	1976.06	-1.95261	0.933633	-0.591042	1.66669	chromosome 4 open reading frame 19	NM_001104629	C4orf19	Homo sapiens chromosome 4 open reading frame 19 (C4orf19), transcript variant 1, mRNA [NM_001104629]	55286		NM_001104629	THC2668561	Hs.107527
A_24_P418408	2.43493	2.43493	up	5.7463	5.7463	up	280.668	992.033	3467.6	-0.568594	0.715284	-0.304989	2.21764	family with sequence similarity 89, member A	NM_198552	FAM89A	Homo sapiens family with sequence similarity 89, member A (FAM89A), mRNA [NM_198552]	375061		NM_198552	THC2470404	Hs.38516
A_23_P332190	20.2991	20.2991	up	24.3916	24.3916	up	4.69825	138.439	207.451	-0.84407	3.49927	-0.828642	3.77967	interferon regulatory factor 8	NM_002163	IRF8	Homo sapiens interferon regulatory factor 8 (IRF8), mRNA [NM_002163]	3394	GO:0005634|GO:0006955|GO:0030099|GO:0003705|GO:0006355|GO:0000122	NM_002163	THC2642396	Hs.137427
A_23_P311895	3.92589	3.92589	up	10.278	10.278	up	4.84821	27.6292	90.1411	-0.0144091	1.95861	0	3.36149	chloride intracellular channel 5	NM_016929	CLIC5	Homo sapiens chloride intracellular channel 5 (CLIC5), nuclear gene encoding mitochondrial protein, transcript variant 2, mRNA [NM_016929]	53405	GO:0034707|GO:0005244|GO:0005515|GO:0005626|GO:0007565|GO:0007605|GO:0005815|GO:0005938|GO:0015629|GO:0006810|GO:0006821|GO:0016020|GO:0032420|GO:0006811|GO:0005737|GO:0008104|GO:0060088|GO:0005247|GO:0016021|GO:0050885|GO:0005794	NM_016929	THC2472094	Hs.485489
A_32_P64200	2.3227	2.3227	up	2.05403	2.05403	up	73.4611	247.684	99.8516	-0.154641	1.06116	-1.59106	-0.552601	guanylate cyclase activator 1B (retina)	NM_002098	GUCA1B	Homo sapiens guanylate cyclase activator 1B (retina) (GUCA1B), mRNA [NM_002098]	2979	GO:0007602|GO:0008048|GO:0005886|GO:0007589|GO:0007267|GO:0007168|GO:0030249|GO:0007601|GO:0050896|GO:0031282|GO:0005509	NM_002098	THC2474368	Hs.446529
A_23_P415984	3.89734	3.89734	up	4.69739	4.69739	up	30.3448	171.672	404.173	-2.27033	-0.307844	-1.60751	0.624351	neuronal PAS domain protein 2	NM_002518	NPAS2	Homo sapiens neuronal PAS domain protein 2 (NPAS2), mRNA [NM_002518]	4862	GO:0045475|GO:0003700|GO:0051879|GO:0045944|GO:0006355|GO:0007165|GO:0005634|GO:0005667|GO:0007417|GO:0003677|GO:0048511|GO:0042745|GO:0004871	NM_002518	THC2517115	Hs.156832
A_24_P291814	2.15567	2.15567	up	2.72007	2.72007	up	3265.38	10217.9	1184.45	3.74745	4.85558	0	1.44364	collagen, type XII, alpha 1	NM_004370	COL12A1	Homo sapiens collagen, type XII, alpha 1 (COL12A1), transcript variant long, mRNA [NM_004370]	1303	GO:0030199|GO:0001501|GO:0005576|GO:0005515|GO:0005595|GO:0007155|GO:0030020|GO:0005198|GO:0005578	NM_004370	THC2466230	Hs.101302
A_32_P202708	2.06456	2.06456	up	2.51617	2.51617	up	858.112	2571.69	7023.46	-0.666425	0.379411	0.194524	1.52575		BG978199		BG978199 RC4-CI0194-060201-015-g03 CI0194 Homo sapiens cDNA, mRNA sequence [BG978199]				THC2492936	Hs.4998
A_24_P286935	2.6613	2.6613	up	2.36187	2.36187	up	98.6226	380.994	214.825	-0.28241	1.12972	-1.23993	0	ADP-ribosylation factor-like 3	NM_004311	ARL3	Homo sapiens ADP-ribosylation factor-like 3 (ARL3), mRNA [NM_004311]	403	GO:0005819|GO:0007264|GO:0005525|GO:0051301|GO:0000166|GO:0007049|GO:0005634|GO:0046872|GO:0016020|GO:0000139|GO:0019003|GO:0005737|GO:0005856|GO:0005622|GO:0005794	NM_004311	THC2602541	Hs.182215
A_24_P335025	4.1601	4.1601	up	14.0218	14.0218	up	4.71831	28.493	119.712	-2.05662	0	-2.04182	1.76777	ectonucleoside triphosphate diphosphohydrolase 1	NM_001776	ENTPD1	Homo sapiens ectonucleoside triphosphate diphosphohydrolase 1 (ENTPD1), transcript variant 1, mRNA [NM_001776]	953	GO:0007596|GO:0005887|GO:0016787|GO:0007155|GO:0005886|GO:0005524|GO:0000166	NM_001776	THC2471256	Hs.576612
A_23_P138541	37.6448	37.6448	up	14.436	14.436	up	9.30897	508.692	998.654	-5.24009	-0.00571156	-3.18724	0.664363	aldo-keto reductase family 1, member C3 (3-alpha hydroxysteroid dehydrogenase, type II)	NM_003739	AKR1C3	Homo sapiens aldo-keto reductase family 1, member C3 (3-alpha hydroxysteroid dehydrogenase, type II) (AKR1C3), mRNA [NM_003739]	8644	GO:0047026|GO:0047718|GO:0050327|GO:0047045|GO:0004033|GO:0005737|GO:0016491|GO:0006693|GO:0047115|GO:0047017|GO:0055114|GO:0005622	NM_003739	THC2463182	Hs.78183
A_32_P221774	4.43659	4.43659	up	4.07207	4.07207	up	4.68457	30.1693	74.3384	-2.72511	-0.575658	-1.60352	0.422246		BX099483		BX099483 Soares_fetal_liver_spleen_1NFLS_S1 Homo sapiens cDNA clone IMAGp998H034195, mRNA sequence [BX099483]				THC2670431	Hs.687700
A_32_P219581	30.8837	30.8837	up	31.2239	31.2239	up	5.0149	224.822	289.242	-1.00782	3.94095	-0.963257	4.00132		CR593560		full-length cDNA clone CS0DC029YA18 of Neuroblastoma Cot 25-normalized of Homo sapiens (human). [CR593560]				THC2671175	Hs.238964
A_23_P22682	2.02934	2.02934	up	20.9248	20.9248	up	41.8832	123.379	193.073	0.404952	1.42596	-2.61825	1.76889	armadillo repeat containing, X-linked 1	NM_016608	ARMCX1	Homo sapiens armadillo repeat containing, X-linked 1 (ARMCX1), mRNA [NM_016608]	51309	GO:0016020|GO:0005488|GO:0016021	NM_016608	THC2490823	Hs.9728
A_23_P355517	5.1081	5.1081	up	8.12167	8.12167	up	543.737	4031.77	5448.19	0.0396042	2.39239	-0.498141	2.52364	synaptopodin 2-like	NM_024875	SYNPO2L	Homo sapiens synaptopodin 2-like (SYNPO2L), transcript variant 2, mRNA [NM_024875]	79933	GO:0005515|GO:0005856|GO:0005737|GO:0003779	NM_024875	THC2475029	Hs.645273
A_24_P329924	2.17491	2.17491	up	2.84095	2.84095	up	797.89	2519.02	4098.69	-0.844288	0.276667	-0.830526	0.675849	SIK family kinase 3	NM_025164	SIK3	Homo sapiens SIK family kinase 3 (SIK3), mRNA [NM_025164]	23387	GO:0005515|GO:0000287|GO:0004674|GO:0005524|GO:0016740|GO:0006468|GO:0005737|GO:0000166	NM_025164	THC2550678	Hs.167451
A_23_P312932	3.98619	3.98619	up	2.67319	2.67319	up	42.3297	244.935	245.698	-0.964164	1.03085	-0.686348	0.732214	keratin associated protein 8-1	NM_175857	KRTAP8-1	Homo sapiens keratin associated protein 8-1 (KRTAP8-1), mRNA [NM_175857]	337879	GO:0005882	NM_175857	THC2490314	Hs.407655
A_24_P485271	2.12081	2.12081	up	4.67153	4.67153	up	35.4955	109.275	534.205	-0.299849	0.784767	0.547177	2.77107		BM552308		AGENCOURT_6543460 NIH_MGC_71 Homo sapiens cDNA clone IMAGE:5549618 5', mRNA sequence [BM552308]				THC2520858	Hs.657792
A_32_P524904	2.90901	2.90901	up	2.04026	2.04026	up	4.34225	18.3362	5120.69	-5.68386	-4.14334	2.6503	3.67905	chromosome 11 open reading frame 86	NM_001136485	C11orf86	Homo sapiens chromosome 11 open reading frame 86 (C11orf86), mRNA [NM_001136485]	254439		NM_001136485	THC2643325	Hs.232604
A_32_P154601	2.18228	2.18228	up	2.01012	2.01012	up	4.52227	14.3256	492.96	-4.94962	-3.82379	-0.0293922	0.977893	family with sequence similarity 95, member B1	AK125850	FAM95B1	Homo sapiens cDNA FLJ43862 fis, clone TESTI4007775. [AK125850]	100133036			THC2512899	Hs.584289
A_23_P390445	4.55575	4.55575	up	4.54504	4.54504	up	5.0663	33.5041	867.427	-5.03605	-2.84836	-0.641437	1.54286	protein phosphatase 1, regulatory (inhibitor) subunit 1C	NM_001080545	PPP1R1C	Homo sapiens protein phosphatase 1, regulatory (inhibitor) subunit 1C (PPP1R1C), mRNA [NM_001080545]	151242	GO:0005737|GO:0004864|GO:0007165	NM_001080545	THC2530522	Hs.10941
A_24_P388433	2.1307	2.1307	up	3.84006	3.84006	up	716.922	2217.39	3750.04	-0.0711679	1.02016	-0.466045	1.47509	protein phosphatase 2 (formerly 2A), regulatory subunit B'', alpha	NM_002718	PPP2R3A	Homo sapiens protein phosphatase 2 (formerly 2A), regulatory subunit B'', alpha (PPP2R3A), transcript variant 1, mRNA [NM_002718]	5523	GO:0005515|GO:0008601|GO:0000159|GO:0006470|GO:0005509	NM_002718	THC2617182	Hs.518155
A_23_P254688	6.33565	6.33565	up	13.6037	13.6037	up	31.8036	292.492	3002.02	-1.41218	1.25132	0.541728	4.30766	transmembrane protein 108	NM_023943	TMEM108	Homo sapiens transmembrane protein 108 (TMEM108), transcript variant 1, mRNA [NM_023943]	66000	GO:0016020|GO:0008150|GO:0003674|GO:0016021|GO:0005575	NM_023943	THC2470695	Hs.191616
A_23_P3956	2.79717	2.79717	up	35.4522	35.4522	up	4.45158	18.0751	581.853	-1.48397	0	-0.442342	4.70546	C1q and tumor necrosis factor related protein 1	NM_198594	C1QTNF1	Homo sapiens C1q and tumor necrosis factor related protein 1 (C1QTNF1), mRNA [NM_198594]	114897	GO:0051260|GO:0005576|GO:0005615	NM_198594	THC2612613	Hs.201398
A_23_P121480	5.84289	5.84289	up	39.7453	39.7453	up	10.8134	91.7144	322.666	-2.47928	0.0674052	-3.7336	1.57911	CD200 molecule	NM_001004196	CD200	Homo sapiens CD200 molecule (CD200), transcript variant 2, mRNA [NM_001004196]	4345	GO:0005887|GO:0005886	NM_001004196	THC2468669	Hs.79015
A_32_P161855	3.77266	3.77266	up	7.17168	7.17168	up	63.8635	349.742	67.3163	-1.50885	0.406734	-5.11596	-2.27365	KIAA1199	NM_018689	KIAA1199	Homo sapiens KIAA1199 (KIAA1199), mRNA [NM_018689]	57214		NM_018689	NP1156790	Hs.459088
A_23_P165457	3.46131	3.46131	up	8.43284	8.43284	up	31.2609	157.069	79.2663	-0.0403366	1.75098	-2.61477	0.461244	crystallin, beta A2	NM_005209	CRYBA2	Homo sapiens crystallin, beta A2 (CRYBA2), transcript variant 1, mRNA [NM_005209]	1412	GO:0008150|GO:0003674|GO:0042803|GO:0005575|GO:0005212	NM_005209	THC2464517	Hs.415790
A_23_P131935	8.14267	8.14267	up	15.1777	15.1777	up	266.266	3147.24	1429.19	0.909883	3.93538	-1.4305	2.49338	fermitin family homolog 1 (Drosophila)	NM_017671	FERMT1	Homo sapiens fermitin family homolog 1 (Drosophila) (FERMT1), mRNA [NM_017671]	55612	GO:0005515|GO:0005886|GO:0051546|GO:0090162|GO:0043616|GO:0007155|GO:0005829|GO:0030054|GO:0042995|GO:0031941|GO:0005737|GO:0005856|GO:0005925|GO:0032587	NM_017671	THC2463251	Hs.472054
A_23_P138706	3.08673	3.08673	up	98.3796	98.3796	up	755.229	3383.96	925.957	4.73679	6.36287	-2.43023	4.19006	adrenergic, alpha-2A-, receptor	NM_000681	ADRA2A	Homo sapiens adrenergic, alpha-2A-, receptor (ADRA2A), mRNA [NM_000681]	150	GO:0015459|GO:0004872|GO:0005515|GO:0007266|GO:0042596|GO:0004930|GO:0005886|GO:0030036|GO:0007186|GO:0006928|GO:0004935|GO:0007265|GO:0007165|GO:0000187|GO:0004938|GO:0005887|GO:0007194|GO:0008284	NM_000681	THC2470819	Hs.249159
A_23_P112289	10.9105	10.9105	up	14.8559	14.8559	up	5.00943	79.3379	134.065	-2.3521	1.09554	-2.3437	1.54927	tropomodulin 1	NM_003275	TMOD1	Homo sapiens tropomodulin 1 (TMOD1), transcript variant 1, mRNA [NM_003275]	7111	GO:0005634|GO:0030239|GO:0030016|GO:0016020|GO:0030863|GO:0005737|GO:0003779|GO:0005523	NM_003275	THC2632497	Hs.404289
A_32_P12388	3.04564	3.04564	up	5.84677	5.84677	up	236.801	1046.91	1000.94	0.371354	1.9781	-0.937441	1.6102		AA974271		ALU7_HUMAN (P39194) Alu subfamily SQ sequence contamination warning entry, partial (13%) [THC2582291]				THC2582291	Hs.283844
A_23_P344555	3.37972	3.37972	up	6.38247	6.38247	up	368.454	1807.64	5410	-1.45724	0.299665	-1.09604	1.57807	neural precursor cell expressed, developmentally down-regulated 9	NM_006403	NEDD9	Homo sapiens neural precursor cell expressed, developmentally down-regulated 9 (NEDD9), transcript variant 1, mRNA [NM_006403]	4739	GO:0005819|GO:0005515|GO:0007229|GO:0007067|GO:0005938|GO:0051301|GO:0007049|GO:0007165|GO:0030027|GO:0005634|GO:0007155|GO:0030054|GO:0007010|GO:0040008|GO:0005737|GO:0005856|GO:0005925|GO:0051017|GO:0005794	NM_006403	THC2468396	Hs.37982
A_23_P105803	14.0737	14.0737	up	31.1564	31.1564	up	4.54761	92.9051	258.57	-2.31911	1.49582	-2.29203	2.66943	fibroblast growth factor 9 (glia-activating factor)	NM_002010	FGF9	Homo sapiens fibroblast growth factor 9 (glia-activating factor) (FGF9), mRNA [NM_002010]	2254	GO:0042472|GO:0005104|GO:0030238|GO:0008083|GO:0030324|GO:0050679|GO:0001525|GO:0006606|GO:0045743|GO:0007267|GO:0008584|GO:0008284|GO:0005576|GO:0060045|GO:0005615|GO:0005604|GO:0008543|GO:0051781|GO:0001649|GO:0002062|GO:0007165|GO:0030178|GO:0048566|GO:0030949|GO:0045880|GO:0005737|GO:0030326|GO:0002053|GO:0048505|GO:0043410|GO:0008201|GO:0048706	NM_002010	THC2480639	Hs.111
A_23_P326931	2.26136	2.26136	up	7.69473	7.69473	up	325.192	1067.47	72.6239	2.23122	3.40841	-3.7162	-0.772325	tetratricopeptide repeat domain 18	NM_145170	TTC18	Homo sapiens tetratricopeptide repeat domain 18 (TTC18), mRNA [NM_145170]	118491	GO:0005488	NM_145170	NP509449	Hs.591367
A_24_P59387	6.65451	6.65451	up	4.33854	4.33854	up	22.9621	221.807	121.155	-1.28265	1.45168	-1.84109	0.276121	chromosome 8 open reading frame 60	AK022255	C8orf60	Homo sapiens cDNA FLJ12193 fis, clone MAMMA1000856. [AK022255]	619426			THC2482827
A_23_P15995	6.73724	6.73724	up	182.406	182.406	up	12.5517	122.753	4044.64	-2.15194	0.600217	-2.17174	5.33927	sialic acid binding Ig-like lectin 5	U71383	SIGLEC5	Human OB binding protein-2 (OB-BP2) mRNA, complete cds. [U71383]	8778	GO:0005515|GO:0016020|GO:0007155|GO:0005529|GO:0016021|GO:0005783		THC2472472	Hs.310333
A_23_P161727	3.08651	3.08651	up	11.0539	11.0539	up	11.291	50.588	364.276	-2.42603	-0.80005	-1.72149	1.745	heat shock 27kDa protein 2	NM_001541	HSPB2	Homo sapiens heat shock 27kDa protein 2 (HSPB2), mRNA [NM_001541]	3316	GO:0005515|GO:0007525|GO:0005829|GO:0008047|GO:0009408|GO:0006986|GO:0005625	NM_001541	THC2648717	Hs.709660
A_24_P128361	87.7188	87.7188	up	121.065	121.065	up	37.7163	4802.53	3247.69	-0.615827	5.83899	-1.94814	4.97149		AF289562		Homo sapiens clone pp6337 unknown mRNA. [AF289562]				THC2482147	Hs.276808
A_32_P62963	5.70057	5.70057	up	35.983	35.983	up	55.9363	462.871	2694.7	-0.512234	1.99887	-0.93205	4.23719	keratin 16 pseudogene 2	NR_029392	KRT16P2	Homo sapiens keratin 16 pseudogene 2 (KRT16P2), non-coding RNA [NR_029392]	400578		NR_029392	THC2479697	Hs.572477
A_23_P150789	3.58703	3.58703	up	2.27849	2.27849	up	10325.6	53764.5	1052.14	3.78273	5.62552	-1.54092	-0.352846	protease, serine, 23	NM_007173	PRSS23	Homo sapiens protease, serine, 23 (PRSS23), mRNA [NM_007173]	11098	GO:0006508|GO:0005634|GO:0005576|GO:0004252|GO:0008233	NM_007173	THC2496185	Hs.25338
A_23_P106922	9.44052	9.44052	up	3.26444	3.26444	up	23.9401	328.072	213.573	-1.15304	2.08582	-0.543412	1.16342	carbohydrate (N-acetylglucosamine 6-O) sulfotransferase 6	NM_021615	CHST6	Homo sapiens carbohydrate (N-acetylglucosamine 6-O) sulfotransferase 6 (CHST6), mRNA [NM_021615]	4166	GO:0006790|GO:0018146|GO:0016020|GO:0000139|GO:0016740|GO:0005975|GO:0006044|GO:0016021|GO:0001517|GO:0005794	NM_021615	THC2493337	Hs.655622
A_23_P424637	2.47683	2.47683	up	2.86039	2.86039	up	29.6061	106.445	25.997	-0.666479	0.642015	-3.211	-1.69479	hypothetical locus LOC283861	AK098143	LOC283861	Homo sapiens cDNA FLJ40824 fis, clone TRACH2011113. [AK098143]	283861			THC2514877	Hs.192155
A_23_P170857	4.0406	4.0406	up	4.65183	4.65183	up	87.1021	510.884	2533.62	-2.07086	-0.0562897	-0.267074	1.95073	interleukin 1 receptor accessory protein	NM_002182	IL1RAP	Homo sapiens interleukin 1 receptor accessory protein (IL1RAP), transcript variant 1, mRNA [NM_002182]	3556	GO:0005887|GO:0005576|GO:0005515|GO:0006955|GO:0004908|GO:0004888|GO:0006954|GO:0005886|GO:0004871|GO:0045087|GO:0007165|GO:0006461	NM_002182	THC2628876	Hs.478673
A_24_P751247	3.13424	3.13424	up	2.19434	2.19434	up	12.2907	55.9184	72.1494	-1.64811	0	-1.06924	0.0645437		BX117289		BX117289 Soares_NFL_T_GBC_S1 Homo sapiens cDNA clone IMAGp998D244001, mRNA sequence [BX117289]				THC2687948	Hs.722533
A_23_P167812	3.35011	3.35011	up	2.28087	2.28087	up	50.3529	244.867	20.5892	1.14551	2.88972	-2.17503	-0.985441	RNA binding motif protein 24	NM_153020	RBM24	Homo sapiens RNA binding motif protein 24 (RBM24), transcript variant 2, mRNA [NM_153020]	221662	GO:0005634|GO:0005737|GO:0003723|GO:0000166	NM_153020	THC2509754	Hs.519904
A_24_P1255	2.25803	2.25803	up	2.00706	2.00706	up	25.6377	84.0341	366.333	-1.17507	0	0.815904	1.82099	BRCA2 and CDKN1A interacting protein	NM_078469	BCCIP	Homo sapiens BRCA2 and CDKN1A interacting protein (BCCIP), transcript variant C, mRNA [NM_078469]	56647	GO:0005634|GO:0005515|GO:0019207|GO:0019908|GO:0000079|GO:0007049|GO:0006281	NM_078469	THC2623897	Hs.715543
A_23_P503072	7.75629	7.75629	up	78.6466	78.6466	up	7.43906	83.7567	1546.31	-2.37029	0.585079	-1.80888	4.48844	chemokine (C-C motif) ligand 28	NM_148672	CCL28	Homo sapiens chemokine (C-C motif) ligand 28 (CCL28), mRNA [NM_148672]	56477	GO:0005576|GO:0006955|GO:0005615|GO:0007186|GO:0006935|GO:0008009|GO:0007204	NM_148672	THC2486757	Hs.656904
A_23_P103511	2.33185	2.33185	up	2.71115	2.71115	up	11367.1	38476.8	4190.19	2.28054	3.50202	-1.43891	0	chromosome 1 open reading frame 226	NM_001085375	C1orf226	Homo sapiens chromosome 1 open reading frame 226 (C1orf226), transcript variant 2, mRNA [NM_001085375]	400793		NM_001085375	THC2491782	Hs.447011
A_23_P123596	3.38701	3.38701	up	2.33853	2.33853	up	26.6196	130.877	20477.9	-5.02754	-3.26753	2.49346	3.71906	glycine dehydrogenase (decarboxylating)	NM_000170	GLDC	Homo sapiens glycine dehydrogenase (decarboxylating) (GLDC), nuclear gene encoding mitochondrial protein, mRNA [NM_000170]	2731	GO:0004375|GO:0016829|GO:0009055|GO:0006520|GO:0005739|GO:0016491|GO:0006546|GO:0055114|GO:0030170	NM_000170	THC2463875	Hs.584238
